# Supplementary material for: Decoding of translation‐regulating entities reveals heterogeneous translation deficiency patterns in cellular senescence
Source: Aging Cell. 2023 Aug 7;22(9):e13893. doi: 10.1111/acel.13893 (PMC10497830; doi:10.1111/acel.13893)
Supplement: Supplementary file 9 — Table S1 [file ACEL-22-e13893-s008.xlsx]

## Sheet: Sheet1
accession number	study	PMID
	Ribosome profiling and RNA-seq samples for the mouse models kidney and liver samples upon ageing
GSE123981	Age-resolved ribosome profiling and RNA-Seq data of mice liver and kidney samples	PMID: 32576685
	Relevant study design: Ribosome profiling and transcriptome sequencing of liver and kidney samples of C57BL/6 mice of different ages. Liver samples were collected from mice of six (1, 3, 11, 20, 26 and 32 months) different ages, whereas kidney samples were collected from the same mice, at three (3, 20 and 32 months) different ages.
	Ribosome profiling and RNA-seq samples for normal proliferation, quiescence,OIS,neoplastic transformation
GSE42509	p53 induces transcriptional and translational programs to suppress cell proliferation and growth	PMID: 23594524
	Relevant study design: RNA-Seq and Ribosome-profiling analyses were applied in parallel to immortalized human primary BJ fibroblast cells under the following conditions: normal proliferation, quiescence (induced by serum depletion) and senescence (induced by activation of the oncogenic RASG12V gene). Cells were examined at early (5 days; pre-senescent state) and late (14 days; fully senescent sta…
	Ribosome profiling and RNA-seq samples for senescence upon Tm and H2O2 stress
GSE113171	New insights into the cellular temporal response to proteostatic stress	PMID: 30272558
	Relevant study design: Hela cells were subjected to ER stress or oxidative stress. Transcript, ribosome footprint and protein occupency profiles were generated for different time points (0, 1 , 4 , and 8 hours) by deep sequencing, in triplicate, using Illumina HiSeq 2500.
	Single cell OIS
GSE115301	Notch Signaling Mediates Secondary Senescence	PMID: 31018144
	Relevant study design: ER:RasG12V-expressing fibroblasts were induced into senescence for 7 days with 4-hydroxytamoxifen (4-OHT) and were isolated as single cells using FACS. Single cells that were not induced with 4-OHT were used as control. Single cell 3' gene expression data was generated using 10X Genomics Chromium.
