# Supplementary material for: Decoding of translation‐regulating entities reveals heterogeneous translation deficiency patterns in cellular senescence
Source: Aging Cell. 2023 Aug 7;22(9):e13893. doi: 10.1111/acel.13893 (PMC10497830; doi:10.1111/acel.13893)
Supplement: Supplementary file 10 — Table S2 [file ACEL-22-e13893-s002.xlsx]

## Sheet: stalling_sites-top
		hg38-OIS-BJ fibroblast-top300								hg38-RS-lung fibroblasts-top300									hg38-H2O2-4h-Hela-top300										Kidney32m mm10-top300									Liver26m mm10-top300									Liver32m mm10-top300
chr	start	stop	occupancy	strand	Ensmble_ID	Gene		chr	start	stop	occupancy	strand	Gene	Ensmble_ID			chr	start	stop	occupancy	strand	Gene	Ensmble_ID				chr	start	stop	occupancy	strand	Gene	Ensmble_ID			chr	start	stop	occupancy	strand	Gene	Ensmble_ID			chr	start	stop	occupancy	strand
chr1	45518936	45518939	159	-	ENSG00000117450	PRDX1		chr10	17235354	17235355	112	+	VIM	ENSG00000026025			chr11	61967354	61967357	4686	-	FTH1	ENSG00000167996				chr3	121758975	121758976	200	-	Abcd3	ENSMUSG00000028127			chr11	78502183	78502184	241	+	Vtn	ENSMUSG00000017344			chr11	75759387	75759388	89	+
chr1	109075940	109075943	458	-	ENSG00000197780	TAF13		chr9	35689197	35689198	62	-	TPM2	ENSG00000198467			chr8	27604297	27604300	2903	-	CLU	ENSG00000120885				chr9	106451395	106451396	282	+	Abhd14b	ENSMUSG00000042073			chr2	58755400	58755401	122	+	Upp2	ENSMUSG00000026839			chr11	78502183	78502184	265	+
chr1	152036911	152036914	354	-	ENSG00000163191	S100A11		chr2	84906071	84906072	140	+	TMSB10	ENSG00000034510			chr11	33722395	33722398	1481	-	CD59	ENSG00000085063				chr1	66854686	66854687	331	-	Acadl	ENSMUSG00000026003			chr10	75424516	75424517	165	+	Upb1	ENSMUSG00000033427			chr4	42993690	42993691	337	-
chr10	17236357	17236360	397	+	ENSG00000026025	VIM		chrX	47586562	47586563	47	+	TIMP1	ENSG00000102265			chr19	3977441	3977444	1354	-	EEF2	ENSG00000167658				chr9	53580635	53580636	231	-	Acat1	ENSMUSG00000032047			chr1	88215836	88215837	241	+	Ugt1a2	ENSMUSG00000090171			chr9	108947634	108947635	151	+
chr10	32910375	32910378	188	-	ENSG00000150093	ITGB1		chr15	39593214	39593215	87	+	THBS1	ENSG00000137801			chr6	26124231	26124234	1294	+	H2AC6	ENSG00000180573				chr11	116198992	116198993	158	-	Acox1	ENSMUSG00000020777			chr11	21354279	21354280	188	-	Ugp2	ENSMUSG00000001891			chr10	80406794	80406795	202	-
chr11	837338	837341	170	+	ENSG00000177697	CD151		chr5	136063219	136063220	192	+	TGFBI	ENSG00000120708			chr17	41689898	41689901	1004	+	EIF1	ENSG00000173812				chr7	119596003	119596004	965	+	Acsm2	ENSMUSG00000030945			chr11	62551578	62551579	151	+	Ubb	ENSMUSG00000019505			chr10	75428277	75428278	88	+
chr11	35139320	35139323	176	+	ENSG00000026508	CD44		chr11	117203112	117203113	77	+	TAGLN	ENSG00000149591			chr16	2514102	2514105	900	+	ATP6V0C	ENSG00000185883				chr7	119784354	119784355	754	+	Acsm3	ENSMUSG00000030935			chr9	44799584	44799585	275	-	Ttc36	ENSMUSG00000039438			chr1	88166423	88166424	218	+
chr11	65858095	65858098	818	-	ENSG00000172757	CFL1		chr5	151674640	151674641	41	-	SPARC	ENSG00000113140			chr15	72207174	72207177	754	-	PKM	ENSG00000067225				chr19	3987793	3987794	967	+	Acy3	ENSMUSG00000024866			chr9	103227976	103227977	10501	-	Trf	ENSMUSG00000032554			chr7	100494226	100494227	199	+
chr12	56158400	56158403	758	+	ENSG00000092841	MYL6		chr7	101131884	101131885	190	+	SERPINE1	ENSG00000106366			chr7	101244997	101245000	743	-	FIS1	ENSG00000214253				chr19	53245285	53245286	148	+	Add3	ENSMUSG00000025026			chr4	53860752	53860753	81	+	Tmem38b	ENSMUSG00000028420			chr10	95541439	95541440	92	+
chr12	124913096	124913099	465	-	ENSG00000150991	UBC		chr1	153535358	153535359	154	-	S100A6	ENSG00000197956			chr14	102084460	102084463	722	-	HSP90AA1	ENSG00000080824				chr3	138282458	138282459	697	+	Adh1	ENSMUSG00000074207			chr3	81960484	81960485	80	-	Tdo2	ENSMUSG00000028011			chr11	62551578	62551579	382	+
chr15	60357145	60357148	157	-	ENSG00000182718	ANXA2		chr1	152032539	152032540	45	-	S100A11	ENSG00000163191			chr8	143586241	143586244	639	-	EEF1D	ENSG00000104529				chr4	116636569	116636570	363	-	Akr1a1	ENSMUSG00000028692			chr8	109994637	109994638	370	+	Tat	ENSMUSG00000001670			chr18	20670087	20670088	807	+
chr15	72200620	72200623	231	-	ENSG00000067225	PKM		chr1	112701296	112701297	55	-	RHOC	ENSG00000155366			chr1	229431886	229431889	529	-	ACTA1	ENSG00000143632				chr12	84441769	84441770	322	-	Aldh6a1	ENSMUSG00000021238			chr17	33919688	33919689	127	+	Tapbp	ENSMUSG00000024308			chr9	44799584	44799585	353	-
chr15	89803896	89803899	151	-	ENSG00000166825	ANPEP		chr1	44820632	44820633	373	-	PTCH2	ENSG00000117425			chr17	81512330	81512333	525	-	ACTG1	ENSG00000184009				chr1	167354468	167354469	205	+	Aldh9a1	ENSMUSG00000026687			chr16	90224379	90224380	537	+	Sod1	ENSMUSG00000022982			chr9	103227976	103227977	7507	-
chr16	11915399	11915402	462	-	ENSG00000103342	GSPT1		chr17	4948398	4948399	74	-	PFN1	ENSG00000108518			chr19	18575089	18575092	517	+	UBA52	ENSG00000221983				chr7	126796889	126796890	491	-	Aldoa	ENSMUSG00000030695			chr16	90226186	90226187	91	+	Sod1	ENSMUSG00000022982			chr16	4068925	4068926	92	-
chr16	30068695	30068698	207	+	ENSG00000149925	ALDOA		chr12	56160066	56160067	47	+	MYL6	ENSG00000092841			chr1	109573740	109573743	493	+	GNAI3	ENSG00000065135				chr4	49536082	49536083	1290	-	Aldob	ENSMUSG00000028307			chr15	97031186	97031187	149	-	Slc38a4	ENSMUSG00000022464			chrX	167207988	167207989	504	-
chr17	4946640	4946643	186	-	ENSG00000108518	PFN1		chr18	3277932	3277933	104	+	MYL12B	ENSG00000118680			chr17	48893416	48893419	420	+	ATP5MC1	ENSG00000159199				chr3	158005865	158005866	255	+	Ankrd13c	ENSMUSG00000039988			chr9	107667221	107667222	405	-	Slc38a3	ENSMUSG00000010064			chr4	53860752	53860753	258	+
chr17	50190844	50190847	252	-	ENSG00000108821	COL1A1		chr16	56608633	56608634	226	+	MT2A	ENSG00000125148			chr22	38495908	38495911	413	-	DDX17	ENSG00000100201				chr5	130019713	130019714	320	-	Asl	ENSMUSG00000025533			chr2	84774778	84774779	171	-	Serping1	ENSMUSG00000023224			chr6	48840373	48840374	122	-
chr17	50197781	50197784	544	-	ENSG00000108821	COL1A1		chr1	237004254	237004255	43	-	MT1HL1	ENSG00000244020			chr17	40456573	40456576	390	+	IGFBP4	ENSG00000141753				chr11	73305180	73305181	194	-	Aspa	ENSMUSG00000020774			chr11	75417940	75417941	211	-	Serpinf1	ENSMUSG00000000753			chr6	48844090	48844091	184	+
chr17	81859263	81859266	155	-	ENSG00000185624	P4HB		chr4	6641237	6641238	42	+	MRFAP1	ENSG00000179010			chr2	84906028	84906031	379	+	TMSB10	ENSG00000034510				chr2	31514690	31514691	427	+	Ass1	ENSMUSG00000076441			chr1	160987545	160987546	467	+	Serpinc1	ENSMUSG00000026715			chr5	137582969	137582970	97	+
chr18	3255815	3255818	156	+	ENSG00000101608	MYL12A		chr22	23894474	23894475	43	+	MIF	ENSG00000240972			chr22	29292563	29292566	375	+	EWSR1	ENSG00000182944				chr2	31520412	31520413	7615	+	Ass1	ENSMUSG00000076441			chr12	104387186	104387187	458	+	Serpina3m	ENSMUSG00000079012			chr3	81960484	81960485	98	-
chr2	47176439	47176442	294	-	ENSG00000143933	CALM2		chr1	156114845	156114846	49	+	LMNA	ENSG00000160789			chr2	240136247	240136250	348	-	COPS9	ENSG00000172428				chr3	101582130	101582131	481	-	Atp1a1	ENSMUSG00000033161			chr12	104251701	104251702	103	+	Serpina3h	ENSMUSG00000041449			chr17	33919688	33919689	166	+
chr22	37677050	37677053	420	+	ENSG00000100097	LGALS1		chr22	37677023	37677024	102	+	LGALS1	ENSG00000100097			chr16	85801267	85801270	340	+	COX4I1	ENSG00000131143				chr5	122456594	122456595	138	-	Atp2a2	ENSMUSG00000029467			chr12	104217465	104217466	108	+	Serpina3f	ENSMUSG00000066363			chr5	7975456	7975457	139	+
chr22	37678491	37678494	175	+	ENSG00000100097	LGALS1		chr10	32923676	32923677	68	-	ITGB1	ENSG00000150093			chr2	63605991	63605994	333	+	MDH1	ENSG00000014641				chr18	77775828	77775829	406	+	Atp5a1	ENSMUSG00000025428			chr12	104151788	104151789	364	-	Serpina3c	ENSMUSG00000066361			chr2	122234910	122234911	690	+
chr3	132600396	132600399	237	+	ENSG00000129048	ACKR4		chr4	57032301	57032302	68	-	IGFBP7	ENSG00000163453			chr18	11851510	11851513	329	+	CHMP1B	ENSG00000255112				chr10	128090114	128090115	2339	+	Atp5b	ENSMUSG00000025393			chr12	103956880	103956881	381	-	Serpina1e	ENSMUSG00000072849			chr16	90224379	90224380	284	+
chr5	151669676	151669679	187	-	ENSG00000113140	SPARC		chr2	216694590	216694591	114	-	IGFBP5	ENSG00000115461			chr6	142169650	142169653	322	+	VTA1	ENSG00000009844				chr2	10056770	10056771	299	-	Atp5c1	ENSMUSG00000025781			chr12	103773617	103773618	325	-	Serpina1d	ENSMUSG00000071177			chr1	45918932	45918933	295	-
chr5	151673163	151673166	253	-	ENSG00000113140	SPARC		chr2	20667373	20667374	108	+	GDF7	ENSG00000143869			chr17	81847011	81847014	322	-	P4HB	ENSG00000185624				chr10	80145540	80145541	909	+	Atp5d	ENSMUSG00000003072			chr12	103904934	103904935	160	-	Serpina1c	ENSMUSG00000079015			chr15	97031186	97031187	163	-
chr5	151674649	151674652	251	-	ENSG00000113140	SPARC		chr1	108560130	108560131	57	+	FAM102B	ENSG00000162636			chr14	104753266	104753269	315	+	SIVA1	ENSG00000184990				chr11	96074036	96074037	842	-	Atp5g1	ENSMUSG00000006057			chr12	103738173	103738174	159	-	Serpina1b	ENSMUSG00000071178			chr9	107667221	107667222	1222	-
chr6	26197156	26197159	241	-	ENSG00000197409	H3C4		chr12	91164641	91164642	88	-	DCN	ENSG00000011465			chr14	58267490	58267493	306	+	PSMA3	ENSG00000100567				chr11	115415821	115415822	238	-	Atp5h	ENSMUSG00000034566			chr12	103863603	103863604	263	-	Serpina1a	ENSMUSG00000066366			chr7	12997616	12997617	397	-
chr6	27132376	27132379	175	-	ENSG00000124635	H2BC11		chr22	42623851	42623852	62	-	CYB5R3	ENSG00000100243			chr11	35139302	35139305	303	+	CD44	ENSG00000026508				chr5	108433266	108433267	390	-	Atp5k	ENSMUSG00000050856			chr2	163634465	163634466	66	-	Serinc3	ENSMUSG00000017707			chr12	108851179	108851180	134	+
chr6	34240782	34240785	161	+	ENSG00000137309	HMGA1		chr21	43773718	43773719	42	-	CSTB	ENSG00000160213			chr11	62571606	62571609	300	-	EEF1G	ENSG00000254772				chr9	44920722	44920723	122	-	Atp5l	ENSMUSG00000038717			chr2	121449435	121449436	226	+	Serf2	ENSMUSG00000074884			chr11	75417940	75417941	95	-
chr7	5527838	5527841	180	-	ENSG00000075624	ACTB		chr16	84565635	84565636	88	-	COTL1	ENSG00000103187			chr1	32222584	32222587	281	+	EIF3I	ENSG00000084623				chr3	105942750	105942751	174	-	Atp5pb	ENSMUSG00000000563			chr15	3271028	3271029	612	+	Selenop	ENSMUSG00000064373			chr1	160987545	160987546	628	+
chr7	5528156	5528159	735	-	ENSG00000075624	ACTB		chr7	94430388	94430389	113	+	COL1A2	ENSG00000164692			chr12	6766709	6766712	271	+	PTMS	ENSG00000159335				chr8	69112564	69112565	290	+	Atp6v1b2	ENSMUSG00000006273			chr11	16504827	16504828	373	-	Sec61g	ENSMUSG00000078974			chr12	104387186	104387187	372	+
chr7	44796732	44796735	369	+	ENSG00000196262	PPIA		chr17	50186346	50186347	89	-	COL1A1	ENSG00000108821			chr5	32598986	32598989	266	+	SUB1	ENSG00000113387				chr6	29467952	29467953	187	+	Atp6v1f	ENSMUSG00000004285			chr5	120476555	120476556	97	+	Sds	ENSMUSG00000029597			chr12	104317472	104317473	168	+
chr7	94408199	94408202	592	+	ENSG00000164692	COL1A2		chr11	65856129	65856130	88	-	CFL1	ENSG00000172757			chr1	119723414	119723417	253	+	PHGDH	ENSG00000092621				chr4	115811465	115811466	787	+	Atpaf1	ENSMUSG00000028710			chr1	171145800	171145801	176	-	Sdhc	ENSMUSG00000058076			chr12	104251702	104251703	190	+
chr7	94418525	94418528	426	+	ENSG00000164692	COL1A2		chr6	36685795	36685796	48	+	CDKN1A	ENSG00000124762			chr11	18396841	18396844	246	+	LDHA	ENSG00000134333				chr7	16917075	16917076	95	-	Calm3	ENSMUSG00000001175			chr4	108118500	108118501	547	-	Scp2	ENSMUSG00000028603			chr12	103773617	103773618	536	-
chr7	94420593	94420596	486	+	ENSG00000164692	COL1A2		chrX	2740800	2740801	64	+	CD99	ENSG00000002586			chr5	171387947	171387950	227	+	NPM1	ENSG00000181163				chr9	62875505	62875506	402	+	Calml4	ENSMUSG00000032246			chr19	44403269	44403270	189	-	Scd1	ENSMUSG00000037071			chr12	103904934	103904935	204	-
chr7	94429326	94429329	348	+	ENSG00000164692	COL1A2		chr11	33717398	33717399	69	-	CD59	ENSG00000085063			chr12	56158694	56158697	227	+	MYL6	ENSG00000092841				chr8	84844949	84844950	135	-	Calr	ENSMUSG00000003814			chr2	27244264	27244265	1039	-	Sardh	ENSMUSG00000009614			chr12	103738173	103738174	184	-
chr7	101135757	101135760	205	+	ENSG00000106366	SERPINE1		chr11	35189857	35189858	56	+	CD44	ENSG00000026508			chr8	124547052	124547055	224	+	NDUFB9	ENSG00000147684				chr3	14887931	14887932	326	+	Car2	ENSMUSG00000027562			chr15	34487758	34487759	138	-	Rida	ENSMUSG00000022323			chr12	103863603	103863604	310	-
chr9	35684226	35684229	232	-	ENSG00000198467	TPM2		chr11	69643897	69643898	104	+	CCND1	ENSG00000110092			chr12	53454799	53454802	219	+	PCBP2	ENSG00000197111				chr4	137319781	137319782	191	-	Cdc42	ENSMUSG00000006699			chr15	34495151	34495152	137	-	Rida	ENSMUSG00000022323			chr2	163634465	163634466	215	-
chrX	119871910	119871913	163	+	ENSG00000125356	NDUFA1		chr5	179728635	179728636	42	+	CANX	ENSG00000127022			chr2	61488255	61488258	215	-	XPO1	ENSG00000082898				chr8	93194928	93194929	243	-	Ces1d	ENSMUSG00000056973			chr19	38124807	38124808	150	-	Rbp4	ENSMUSG00000024990			chr2	121449435	121449436	192	+
chr1	156312208	156312211	327	-	ENSG00000163468	CCT3		chr19	12940394	12940395	60	+	CALR	ENSG00000179218			chr3	185925553	185925556	215	-	TRA2B	ENSG00000136527				chr1	140085892	140085893	73	-	Cfh	ENSMUSG00000026365			chr6	48571816	48571817	318	-	Rarres2	ENSMUSG00000009281			chr15	3271028	3271029	4277	+
chr10	32910375	32910378	390	-	ENSG00000150093	ITGB1		chr2	47162573	47162574	139	-	CALM2	ENSG00000143933			chr9	73160855	73160858	213	+	ANXA1	ENSG00000135046				chr10	75937587	75937588	555	+	Chchd10	ENSMUSG00000049422			chr6	128522047	128522048	157	-	Pzp	ENSMUSG00000030359			chr11	16504827	16504828	535	-
chr10	73913364	73913367	261	+	ENSG00000122861	PLAU		chr7	134867753	134867754	40	+	CALD1	ENSG00000122786			chr22	30342333	30342336	210	-	SF3A1	ENSG00000099995				chr5	129881166	129881167	484	-	Chchd2	ENSMUSG00000070493			chr2	38640185	38640186	126	-	Psmb7	ENSMUSG00000026750			chr5	120476555	120476556	119	+
chr10	75220943	75220946	206	+	ENSG00000165637	VDAC2		chr1	43979349	43979350	447	+	B4GALT2	ENSG00000117411			chr11	47631661	47631664	207	-	MTCH2	ENSG00000109919				chrX	164118348	164118349	646	+	Cltrn	ENSMUSG00000015401			chr1	161243587	161243588	217	-	Prdx6	ENSMUSG00000026701			chr1	171145800	171145801	138	-
chr11	533764	533767	174	-	ENSG00000174775	HRAS		chr4	121677918	121677919	139	-	ANXA5	ENSG00000164111			chr16	56684021	56684024	202	+	MT1X	ENSG00000187193				chr1	36692510	36692511	414	+	Cox5b	ENSMUSG00000061518			chr17	12411469	12411470	347	+	Plg	ENSMUSG00000059481			chr4	108118500	108118501	416	-
chr11	836276	836279	179	+	ENSG00000177697	CD151		chr17	81511439	81511440	152	-	ACTG1	ENSG00000184009			chr2	61873205	61873208	202	-	CCT4	ENSG00000115484				chr5	115345661	115345662	503	-	Cox6a1	ENSMUSG00000041697			chrX	106187251	106187252	194	+	Pgk1	ENSMUSG00000062070			chr19	44295097	44295098	148	+
chr11	2396638	2396641	315	+	ENSG00000110651	CD81		chr7	5529278	5529279	106	-	ACTB	ENSG00000075624			chr3	52403234	52403237	202	-	BAP1	ENSG00000163930				chr7	30624579	30624580	300	-	Cox6b1	ENSMUSG00000036751			chr19	41915767	41915768	234	+	Pgam1	ENSMUSG00000011752			chr2	27244264	27244265	780	-
chr11	35229137	35229140	259	+	ENSG00000026508	CD44		chr1	229431303	229431304	103	-	ACTA1	ENSG00000143632			chr4	138219272	138219275	198	-	SLC7A11	ENSG00000151012				chrX	106021760	106021761	684	+	Cox7b	ENSMUSG00000031231			chr11	70652972	70652973	126	-	Pfn1	ENSMUSG00000018293			chr15	34488594	34488595	734	-
chr11	65858095	65858098	661	-	ENSG00000172757	CFL1		chr1	43979348	43979349	113	+	B4GALT2	ENSG00000117411			chr2	43982357	43982360	189	-	LRPPRC	ENSG00000138095				chr19	7215170	7215171	449	-	Cox8a	ENSMUSG00000035885			chr5	117287554	117287555	234	-	Pebp1	ENSMUSG00000032959			chrX	20549846	20549847	305	+
chr11	102840248	102840251	174	-	ENSG00000149968	MMP3		chr1	237004254	237004255	116	-	MT1HL1	ENSG00000244020			chr2	161370153	161370156	187	+	PSMD14	ENSG00000115233				chr19	3383836	3383837	128	+	Cpt1a	ENSMUSG00000024900			chr2	173156066	173156067	662	+	Pck1	ENSMUSG00000027513			chr19	38124807	38124808	243	-
chr12	49758233	49758236	211	+	ENSG00000139644	TMBIM6		chr10	119677274	119677275	77	+	BAG3	ENSG00000151929			chr12	53298058	53298061	184	+	PFDN5	ENSG00000123349				chr1	157488505	157488506	128	+	Cryzl2	ENSMUSG00000033488			chr10	87570253	87570254	147	+	Pah	ENSMUSG00000020051			chr6	48571816	48571817	362	-
chr12	52364963	52364966	161	-	ENSG00000135443	KRT85		chr11	117203469	117203470	387	+	TAGLN	ENSG00000149591			chr7	44840993	44840996	184	-	H2AZ2	ENSG00000105968				chr14	63138422	63138423	193	+	Ctsb	ENSMUSG00000021939			chr8	114136431	114136432	454	+	Nudt7	ENSMUSG00000031767			chr6	128489698	128489699	867	-
chr12	54403745	54403748	277	-	ENSG00000161638	ITGA5		chr12	56160066	56160067	488	+	MYL6	ENSG00000092841			chr6	31540340	31540343	179	-	DDX39B	ENSG00000198563				chr13	64361986	64361987	116	-	Ctsl	ENSMUSG00000021477			chr17	33825611	33825612	85	+	Ndufa7	ENSMUSG00000041881			chr2	38640185	38640186	111	-
chr13	28659183	28659186	172	+	ENSG00000132963	POMP		chr12	91179474	91179475	103	-	DCN	ENSG00000011465			chr12	130872867	130872870	174	+	RAN	ENSG00000132341				chr8	122424973	122424974	248	-	Cyba	ENSMUSG00000006519			chr6	11905254	11905255	381	-	Ndufa4	ENSMUSG00000029632			chr10	60300781	60300782	308	+
chr15	72207271	72207274	288	-	ENSG00000067225	PKM		chr15	43800697	43800698	73	+	HYPK	ENSG00000242028			chr1	168242500	168242503	169	+	SFT2D2	ENSG00000213064				chr15	76344861	76344862	165	+	Cyc1	ENSMUSG00000022551			chr14	51911473	51911474	179	-	Ndrg2	ENSMUSG00000004558			chr1	161243587	161243588	227	-
chr15	74433748	74433751	219	-	ENSG00000138623	SEMA7A		chr15	72217431	72217432	95	-	PKM	ENSG00000067225			chr11	65961797	65961800	165	+	SART1	ENSG00000175467				chr7	26314880	26314881	372	+	Cyp2a4	ENSMUSG00000074254			chr6	85869114	85869115	353	-	Nat8f2	ENSMUSG00000033634			chr11	6418127	6418128	88	+
chr15	89797637	89797640	164	-	ENSG00000166825	ANPEP		chr17	81511968	81511969	288	-	ACTG1	ENSG00000184009			chr4	75648691	75648694	164	-	G3BP2	ENSG00000138757				chr7	26843055	26843056	250	+	Cyp2a5	ENSMUSG00000005547			chr6	122006857	122006858	615	+	Mug2	ENSMUSG00000030131			chr5	147868738	147868739	102	+
chr16	11887731	11887734	221	-	ENSG00000103342	GSPT1		chr17	81843239	81843240	133	-	P4HB	ENSG00000185624			chr7	134960047	134960050	163	+	CALD1	ENSG00000122786				chr15	82555307	82555308	402	+	Cyp2d12	ENSMUSG00000096852			chr6	121851419	121851420	97	+	Mug1	ENSMUSG00000059908			chr17	12403134	12403135	734	+
chr17	4948422	4948425	1709	-	ENSG00000108518	PFN1		chr18	3253908	3253909	180	+	MYL12A	ENSG00000101608			chr1	38873031	38873034	160	-	MYCBP	ENSG00000214114				chr4	96627605	96627606	748	-	Cyp2j5	ENSMUSG00000052520			chr8	94172849	94172850	107	+	Mt2	ENSMUSG00000031762			chr7	27541956	27541957	121	-
chr17	81511221	81511224	496	-	ENSG00000184009	ACTG1		chr19	12940394	12940395	297	+	CALR	ENSG00000179218			chr3	41233393	41233396	154	+	CTNNB1	ENSG00000168036				chr4	115518506	115518507	149	+	Cyp4a10	ENSMUSG00000066072			chr6	138156143	138156144	1009	+	Mgst1	ENSMUSG00000008540			chr19	41915767	41915768	235	+
chr17	81511959	81511962	450	-	ENSG00000184009	ACTG1		chr2	47160101	47160102	164	-	CALM2	ENSG00000143933			chrX	100632516	100632519	152	-	TSPAN6	ENSG00000000003				chr15	6437041	6437042	375	+	Dab2	ENSMUSG00000022150			chr14	41114267	41114268	470	+	Mat1a	ENSMUSG00000037798			chr11	59974125	59974126	146	-
chr17	81869754	81869757	200	-	ENSG00000141522	ARHGDIA		chr2	84906069	84906070	344	+	TMSB10	ENSG00000034510			chr1	236754068	236754071	147	+	ACTN2	ENSG00000077522				chr5	114019975	114019976	154	+	Dao	ENSMUSG00000042096			chr1	4837033	4837034	224	+	Lypla1	ENSMUSG00000025903			chr5	117287554	117287555	96	-
chr17	82237278	82237281	183	+	ENSG00000141526	SLC16A3		chr2	215431906	215431907	412	-	FN1	ENSG00000115414			chr19	35651311	35651314	142	+	COX6B1	ENSG00000126267				chr12	31349633	31349634	268	-	Dld	ENSMUSG00000020664			chr17	56119686	56119687	113	-	Lrg1	ENSMUSG00000037095			chr6	47807065	47807066	157	-
chr19	12940402	12940405	334	+	ENSG00000179218	CALR		chr22	23894474	23894475	417	+	MIF	ENSG00000240972			chr8	47961143	47961146	139	+	MCM4	ENSG00000104738				chr16	4039858	4039859	2418	+	Dnase1	ENSMUSG00000005980			chr11	78984918	78984919	316	-	Lgals9	ENSMUSG00000001123			chr2	121433669	121433670	137	+
chr19	12943735	12943738	259	+	ENSG00000179218	CALR		chr22	31107456	31107457	101	-	SELENOM	ENSG00000198832			chr5	131165192	131165195	137	-	HINT1	ENSG00000169567				chr2	143942231	143942232	403	+	Dstn	ENSMUSG00000015932			chr7	46845877	46845878	108	+	Ldha	ENSMUSG00000063229			chr2	173155941	173155942	854	+
chr19	12943738	12943741	569	+	ENSG00000179218	CALR		chr22	42623851	42623852	364	-	CYB5R3	ENSG00000100243			chrX	81202199	81202202	136	+	SH3BGRL	ENSG00000131171				chr7	28826255	28826256	286	+	Ech1	ENSMUSG00000053898			chr9	123462027	123462028	1457	+	Lars2	ENSMUSG00000035202			chr10	87578343	87578344	205	+
chr2	215433438	215433441	241	-	ENSG00000115414	FN1		chr3	186789651	186789652	225	+	EIF4A2	ENSG00000156976			chrX	154353614	154353617	136	-	FLNA	ENSG00000196924				chr13	34946769	34946770	295	-	Eci3	ENSMUSG00000021416			chr16	23024846	23024847	168	-	Kng2	ENSMUSG00000060459			chrX	10276681	10276682	138	+
chr2	219418788	219418791	188	+	ENSG00000175084	DES		chr4	77005695	77005696	267	+	SEPTIN11	ENSG00000138758			chr17	42571551	42571554	133	+	MLX	ENSG00000108788				chr3	95739498	95739499	105	-	Ecm1	ENSMUSG00000028108			chr16	23073437	23073438	154	+	Kng1	ENSMUSG00000022875			chr4	63356296	63356297	161	+
chr22	37677050	37677053	1126	+	ENSG00000100097	LGALS1		chr5	151676165	151676166	113	-	SPARC	ENSG00000113140			chr19	13774691	13774694	133	+	C19orf53	ENSG00000104979				chr3	129716690	129716691	196	-	Egf	ENSMUSG00000028017			chr5	77351272	77351273	94	-	Igfbp7	ENSMUSG00000036256			chr4	63362496	63362497	639	+
chr22	40830952	40830955	187	-	ENSG00000100380	ST13		chr9	35689197	35689198	345	-	TPM2	ENSG00000198467			chr7	10938854	10938857	129	-	NDUFA4	ENSG00000189043				chr16	21770450	21770451	211	-	Ehhadh	ENSMUSG00000022853			chr10	87930715	87930716	243	+	Igf1	ENSMUSG00000020053			chr7	132559670	132559671	188	-
chr3	50236344	50236347	236	+	ENSG00000114353	GNAI2		chr9	110250849	110250850	355	-	TXN	ENSG00000136810			chr5	177483906	177483909	128	-	PDLIM7	ENSG00000196923				chr11	100320689	100320690	253	+	Eif1	ENSMUSG00000035530			chr9	40804987	40804988	227	+	Hspa8	ENSMUSG00000015656			chr17	33824638	33824639	123	+
chr5	138466050	138466053	316	+	ENSG00000120738	EGR1											chr19	16093694	16093697	127	+	TPM4	ENSG00000167460				chr11	69667063	69667064	222	-	Eif4a1	ENSMUSG00000059796			chr7	105600033	105600034	874	-	Hpx	ENSMUSG00000030895			chr6	11906094	11906095	844	-
chr5	171390093	171390096	152	+	ENSG00000181163	NPM1											chr13	98000589	98000592	125	+	IPO5	ENSG00000065150				chr7	111082883	111082884	348	-	Eif4g2	ENSMUSG00000005610			chr8	56295005	56295006	123	+	Hpgd	ENSMUSG00000031613			chr14	51911473	51911474	104	-
chr7	56106368	56106371	261	-	ENSG00000106153	CHCHD2											chr14	105487273	105487276	124	+	CRIP1	ENSG00000213145				chr11	69917484	69917485	585	-	Eif5a	ENSMUSG00000078812			chr5	123180915	123180916	996	-	Hpd	ENSMUSG00000029445			chr6	85869114	85869115	163	-
chr7	94408199	94408202	352	+	ENSG00000164692	COL1A2											chr5	33441085	33441088	123	+	TARS1	ENSG00000113407				chr17	23824833	23824834	200	-	Elob	ENSMUSG00000055839			chr8	109576751	109576752	487	-	Hp	ENSMUSG00000031722			chr4	155585252	155585253	128	+
chr9	35689784	35689787	173	-	ENSG00000198467	TPM2											chr17	2333576	2333579	121	-	TSR1	ENSG00000167721				chr4	150244064	150244065	126	+	Eno1	ENSMUSG00000059040			chr3	98302711	98302712	120	+	Hmgcs2	ENSMUSG00000027875			chr6	122006857	122006858	530	+
chrX	71297377	71297380	169	+	ENSG00000147140	NONO											chr1	20655462	20655465	121	-	DDOST	ENSG00000244038				chr14	66084444	66084445	331	-	Ephx2	ENSMUSG00000022040			chr8	94389563	94389564	197	+	Herpud1	ENSMUSG00000031770			chr6	121863771	121863772	1378	+
chr1	8868055	8868058	221	-	ENSG00000074800	ENO1											chr2	197470080	197470083	120	+	COQ10B	ENSG00000115520				chr14	74749719	74749720	147	+	Esd	ENSMUSG00000021996			chr7	30922712	30922713	399	-	Hamp2	ENSMUSG00000056978			chr1	184819252	184819253	145	-
chr11	35229137	35229140	185	+	ENSG00000026508	CD44											chr4	75648694	75648697	118	-	G3BP2	ENSG00000138757				chr9	55485287	55485288	167	-	Etfa	ENSMUSG00000032314			chr3	131271969	131271970	168	-	Hadh	ENSMUSG00000027984			chr8	94172849	94172850	247	+
chr10	17234724	17234727	1338	+	ENSG00000026025	VIM											chr17	7572843	7572846	118	+	EIF4A1	ENSG00000161960				chr7	84585232	84585233	278	-	Fah	ENSMUSG00000030630			chr14	31640519	31640520	107	-	Hacl1	ENSMUSG00000021884			chr6	138156143	138156144	915	+
chr10	32901613	32901616	358	-	ENSG00000150093	ITGB1											chr18	47157514	47157517	116	-	IER3IP1	ENSG00000134049				chr13	62869050	62869051	424	-	Fbp1	ENSMUSG00000069805			chr13	23684232	23684233	76	+	H2bc4	ENSMUSG00000018102			chr19	30233010	30233011	145	+
chr12	55726761	55726764	239	-	ENSG00000135404	CD63											chr16	23567041	23567044	114	+	UBFD1	ENSG00000103353				chr1	162829897	162829898	110	-	Fmo1	ENSMUSG00000040181			chr17	35473525	35473526	177	+	H2-Q10	ENSMUSG00000067235			chr14	41114267	41114268	1038	+
chr17	16382038	16382041	574	+	ENSG00000170315	UBB											chr5	131162657	131162660	114	-	HINT1	ENSG00000169567				chr9	45406131	45406132	1157	+	Fxyd2	ENSMUSG00000059412			chr12	87160163	87160164	93	+	Gstz1	ENSMUSG00000021033			chr1	4837033	4837034	213	+
																	chr20	24978808	24978811	114	-	APMAP	ENSG00000101474				chr9	45408121	45408122	867	+	Fxyd2	ENSMUSG00000059412			chr10	75797042	75797043	146	-	Gstt1	ENSMUSG00000001663			chr15	74958324	74958325	2522	+
																	chr11	65121745	65121748	113	-	FAU	ENSG00000149806				chr10	75586021	75586022	837	+	Ggt1	ENSMUSG00000006345			chr3	108016913	108016914	603	-	Gstm1	ENSMUSG00000058135			chr10	127569395	127569396	96	-
																	chr20	59007059	59007062	113	-	CTSZ	ENSG00000101160				chrX	85701941	85701942	397	-	Gk	ENSMUSG00000025059			chr6	42246860	42246861	73	+	Gstk1	ENSMUSG00000029864			chr19	34524773	34524774	135	-
																	chr11	1754953	1754956	113	-	CTSD	ENSG00000117984				chr14	34343718	34343719	239	+	Glud1	ENSMUSG00000021794			chr1	21264884	21264885	454	+	Gsta3	ENSMUSG00000025934			chr11	78984918	78984919	189	-
																	chr17	41904756	41904759	111	-	ACLY	ENSG00000131473				chr1	153903055	153903056	337	+	Glul	ENSMUSG00000026473			chr17	46726281	46726282	196	-	Gnmt	ENSMUSG00000002769			chr7	46854028	46854029	124	+
																	chr8	97719152	97719155	110	+	MTDH	ENSG00000147649				chr19	12651625	12651626	308	+	Glyat	ENSMUSG00000063683			chr5	89435010	89435011	1646	-	Gc	ENSMUSG00000035540			chr12	8938131	8938132	141	+
																	chr10	104255229	104255232	109	+	GSTO1	ENSG00000148834				chr9	108340130	108340131	651	+	Gpx1	ENSMUSG00000063856			chr6	129533311	129533312	84	+	Gabarapl1	ENSMUSG00000030161			chr5	45495179	45495180	414	+
																	chr9	35067925	35067928	107	-	VCP	ENSG00000165280				chr10	80054732	80054733	171	+	Gpx4	ENSMUSG00000075706			chr3	97628897	97628898	155	+	Fmo5	ENSMUSG00000028088			chr8	13171308	13171309	125	+
																	chr1	47334044	47334047	104	+	CMPK1	ENSG00000162368				chr19	4035595	4035596	257	-	Gstp1	ENSMUSG00000060803			chr3	83026191	83026192	270	+	Fga	ENSMUSG00000028001			chr16	23003974	23003975	618	-
																	chr8	65605519	65605522	104	-	ARMC1	ENSG00000104442				chr19	4040472	4040473	235	-	Gstp2	ENSMUSG00000038155			chr9	78108538	78108539	51	-	Fbxo9	ENSMUSG00000001366			chr14	30895537	30895538	917	+
																	chr22	50217353	50217356	103	+	SELENOO	ENSG00000073169				chr12	87160163	87160164	345	+	Gstz1	ENSMUSG00000021033			chr7	84601098	84601099	115	-	Fah	ENSMUSG00000030630			chr2	10097195	10097196	335	-
																	chr7	38217252	38217255	102	+	STARD3NL	ENSG00000010270				chr13	23684232	23684233	152	+	H2bc4	ENSMUSG00000018102			chr2	91630785	91630786	465	-	F2	ENSMUSG00000027249			chr5	77351272	77351273	466	-
																	chr9	130693790	130693793	101	+	EXOSC2	ENSG00000130713				chr11	116022047	116022048	164	-	H3f3b	ENSMUSG00000016559			chr4	150865174	150865175	73	+	Errfi1	ENSMUSG00000028967			chr10	87930715	87930716	182	+
																	chr17	43017871	43017874	98	-	VAT1	ENSG00000108828				chr5	30184082	30184083	153	+	Hadhb	ENSMUSG00000059447			chr11	69917431	69917432	44	-	Eif5a	ENSMUSG00000078812			chr16	22961566	22961567	837	+
																	chr5	1488419	1488422	97	-	LPCAT1	ENSG00000153395				chr7	103827837	103827838	829	-	Hbb-b1	ENSMUSG00000052305			chr11	100320987	100320988	101	+	Eif1	ENSMUSG00000035530			chr7	105600033	105600034	3517	-
																	chr5	178153811	178153814	96	-	NHP2	ENSG00000145912				chr7	103827836	103827837	829	-	Hbb-bs	ENSMUSG00000052305			chr10	75771249	75771250	262	-	Ddt	ENSMUSG00000001666			chr8	56295005	56295006	180	+
																	chr1	43976819	43976822	95	+	ATP6V0B	ENSG00000117410				chr7	103813831	103813832	839	-	Hbb-bt	ENSMUSG00000073940			chr1	120116424	120116425	158	-	Dbi	ENSMUSG00000026385			chr5	123180915	123180916	584	-
																	chr4	10078907	10078910	94	-	WDR1	ENSG00000071127				chr8	94389563	94389564	871	+	Herpud1	ENSMUSG00000031770			chr5	145777927	145777928	107	-	Cyp3a44	ENSMUSG00000054417			chr8	109576751	109576752	4392	-
																	chrX	119236398	119236401	93	+	PGRMC1	ENSG00000101856				chr6	52546383	52546384	307	-	Hibadh	ENSMUSG00000029776			chr5	145718008	145718009	91	-	Cyp3a41a	ENSMUSG00000075551			chr3	98302711	98302712	256	+
																	chr1	116398942	116398945	93	+	ATP1A1	ENSG00000163399				chr11	54870347	54870348	771	+	Hint1	ENSMUSG00000020267			chr5	145467509	145467510	263	-	Cyp3a16	ENSMUSG00000038656			chr8	94389563	94389564	185	+
																	chr7	99389994	99389997	91	+	ARPC1B	ENSG00000130429				chr13	119699857	119699858	179	+	Hmgcs1	ENSMUSG00000093930			chr5	145877730	145877731	369	-	Cyp3a11	ENSMUSG00000056035			chr2	35034553	35034554	164	-
																	chr10	96527445	96527448	90	-	TM9SF3	ENSG00000077147				chr1	65158701	65158702	784	-	Idh1	ENSMUSG00000025950			chr4	96663830	96663831	1058	-	Cyp2j5	ENSMUSG00000052520			chr14	31640519	31640520	102	-
																	chr5	146458906	146458909	90	+	TCERG1	ENSG00000113649				chr9	54603360	54603361	248	+	Idh3a	ENSMUSG00000032279			chr7	27119993	27119994	155	+	Cyp2f2	ENSMUSG00000052974			chr17	35473523	35473524	159	+
																	chr4	98928914	98928917	90	-	EIF4E	ENSG00000151247				chr5	77351272	77351273	2337	-	Igfbp7	ENSMUSG00000036256			chr19	40089701	40089702	1128	+	Cyp2c50	ENSMUSG00000054827			chr17	35320952	35320953	117	+
																	chr7	99460144	99460147	90	-	ATP5MF	ENSG00000241468				chr6	55174931	55174932	551	-	Inmt	ENSMUSG00000003477			chr19	39389723	39389724	150	-	Cyp2c38	ENSMUSG00000032808			chr17	33996627	33996628	146	-
																	chr7	44799260	44799263	89	+	PPIA	ENSG00000196262				chr7	4891543	4891544	288	+	Isoc2a	ENSMUSG00000086784			chr19	39992441	39992442	149	+	Cyp2c37	ENSMUSG00000042248			chr12	87160163	87160164	106	+
																	chr9	35684298	35684301	87	-	TPM2	ENSG00000198467				chr14	73365840	73365841	139	-	Itm2b	ENSMUSG00000022108			chr7	27029132	27029133	257	+	Cyp2a12	ENSMUSG00000060407			chr19	4037295	4037296	456	-
																	chr17	47973576	47973579	87	+	CDK5RAP3	ENSG00000108465				chr6	133849902	133849903	62224	-	Kap	ENSMUSG00000032758			chr1	74731963	74731964	258	+	Cyp27a1	ENSMUSG00000026170			chr3	108016913	108016914	1160	-
																	chr7	158701881	158701884	86	-	NCAPG2	ENSG00000146918				chr19	12719176	12719177	757	+	Keg1	ENSMUSG00000024694			chr6	50562592	50562593	71	-	Cycs	ENSMUSG00000058927			chr6	42246860	42246861	135	+
																	chr3	184182034	184182037	86	+	AP2M1	ENSG00000161203				chr5	30931040	30931041	162	+	Khk	ENSMUSG00000029162			chr15	83160388	83160389	157	-	Cyb5r3	ENSMUSG00000018042			chr10	80053711	80053712	118	+
																											chr7	44225478	44225479	501	+	Klk1	ENSMUSG00000063903			chr18	84851572	84851573	1320	+	Cyb5a	ENSMUSG00000024646			chr9	108340091	108340092	92	+
																											chr1	13625938	13625939	324	-	Lactb2	ENSMUSG00000025937			chr13	64368146	64368147	123	-	Ctsl	ENSMUSG00000021477			chr17	46726281	46726282	114	-
																											chrX	38442049	38442050	204	-	Lamp2	ENSMUSG00000016534			chr15	102189038	102189039	89	-	Csad	ENSMUSG00000023044			chr5	89457876	89457877	1978	-
																											chr5	45504723	45504724	626	+	Lap3	ENSMUSG00000039682			chr1	67123119	67123120	1570	+	Cps1	ENSMUSG00000025991			chr19	9984316	9984317	92	+
																											chr7	46855134	46855135	411	+	Ldha	ENSMUSG00000063229			chr14	75256008	75256009	121	+	Cpb2	ENSMUSG00000021999			chr3	97650656	97650657	306	+
																											chr6	142505540	142505541	1045	-	Ldhb	ENSMUSG00000030246			chr1	36692511	36692512	133	+	Cox5b	ENSMUSG00000061518			chr3	83007923	83007924	222	+
																											chr19	34524777	34524778	213	-	Lipa	ENSMUSG00000024781			chr6	87845679	87845680	324	-	Cnbp	ENSMUSG00000030057			chr3	83028540	83028541	1081	+
																											chr2	69535019	69535020	522	-	Lrp2	ENSMUSG00000027070			chr5	129881160	129881161	221	-	Chchd2	ENSMUSG00000070493			chr16	22939507	22939508	131	+
																											chr5	35099261	35099262	258	-	Lrpap1	ENSMUSG00000029103			chr17	34860314	34860315	89	-	Cfb	ENSMUSG00000090231			chr13	62869051	62869052	314	-
																											chr1	4837033	4837034	649	+	Lypla1	ENSMUSG00000025903			chr8	105050230	105050231	250	+	Ces3a	ENSMUSG00000069922			chr7	84601098	84601099	462	-
																											chr11	21559291	21559292	416	-	Mdh1	ENSMUSG00000020321			chr8	93118391	93118392	243	-	Ces1c	ENSMUSG00000057400			chr2	91630785	91630786	502	-
																											chr17	43502416	43502417	449	-	Mep1a	ENSMUSG00000023914			chr3	95320076	95320077	225	+	Cers2	ENSMUSG00000015714			chr1	133363938	133363939	96	+
																											chr17	25876991	25876992	154	+	Mettl26	ENSMUSG00000025731			chr17	34743832	34743833	578	-	C4b	ENSMUSG00000073418			chr14	66095704	66095705	180	-
																											chr10	128958508	128958509	706	-	Mettl7b	ENSMUSG00000025347			chr17	57219573	57219574	489	-	C3	ENSMUSG00000024164			chr1	181001813	181001814	114	-
																											chr6	136874291	136874292	205	-	Mgp	ENSMUSG00000030218			chr5	137981617	137981618	237	+	Azgp1	ENSMUSG00000037053			chr17	23824833	23824834	119	-
																											chr6	138150808	138150809	167	+	Mgst1	ENSMUSG00000008540			chr4	115811465	115811466	215	+	Atpaf1	ENSMUSG00000028710			chr11	69672415	69672416	239	-
																											chr4	139104997	139104998	221	-	Micos10	ENSMUSG00000050608			chr2	73909893	73909894	421	-	Atp5g3	ENSMUSG00000018770			chr7	126566217	126566218	126	-
																											chr10	75859794	75859795	191	-	Mif	ENSMUSG00000033307			chr11	96074036	96074037	146	-	Atp5g1	ENSMUSG00000006057			chr10	75771249	75771250	453	-
																											chr15	89336578	89336579	262	+	Miox	ENSMUSG00000022613			chr18	77781941	77781942	213	+	Atp5a1	ENSMUSG00000025428			chr1	120116447	120116448	386	-
																											chr1	165480933	165480934	288	+	Mpc2	ENSMUSG00000026568			chr11	70092747	70092748	97	+	Asgr2	ENSMUSG00000040963			chr15	31224528	31224529	106	+
																											chr8	94180188	94180189	214	+	Mt1	ENSMUSG00000031765			chr6	113381970	113381971	143	+	Arpc4	ENSMUSG00000079426			chr5	145777927	145777928	143	-
																											chr1	184845821	184845822	143	-	Mtarc2	ENSMUSG00000073481			chr10	24916373	24916374	317	-	Arg1	ENSMUSG00000019987			chr5	145702180	145702181	229	-
																											chr18	38460642	38460643	295	+	Ndfip1	ENSMUSG00000024425			chr10	128254204	128254205	122	+	Apon	ENSMUSG00000051716			chr5	145467509	145467510	247	-
																											chr15	66969547	66969548	431	-	Ndrg1	ENSMUSG00000005125			chr7	19678210	19678211	226	-	Apoc4	ENSMUSG00000074336			chr5	145873446	145873447	164	-
																											chr1	92439782	92439783	113	-	Ndufa10	ENSMUSG00000026260			chr9	46233161	46233162	1077	-	Apoc3	ENSMUSG00000032081			chr4	96663830	96663831	360	-
																											chr7	3620088	3620089	245	+	Ndufa3	ENSMUSG00000035674			chr12	7990325	7990326	128	+	Apob	ENSMUSG00000020609			chr7	27119993	27119994	157	+
																											chr6	11906094	11906095	1435	-	Ndufa4	ENSMUSG00000029632			chr1	171225345	171225346	4770	+	Apoa2	ENSMUSG00000005681			chr7	140764002	140764003	3373	+
																											chr16	37647657	37647658	161	-	Ndufb4	ENSMUSG00000022820			chr9	46228977	46228978	1619	+	Apoa1	ENSMUSG00000032083			chr15	82794012	82794013	184	-
																											chr15	58937406	58937407	166	+	Ndufb9	ENSMUSG00000022354			chr1	58113256	58113257	70	+	Aox3	ENSMUSG00000064294			chr19	40040253	40040254	105	-
																											chr3	51407391	51407392	262	-	Ndufc1	ENSMUSG00000037152			chr4	63149519	63149520	604	-	Ambp	ENSMUSG00000028356			chr19	40089701	40089702	810	+
																											chr1	63143677	63143678	191	-	Ndufs1	ENSMUSG00000025968			chr4	49549528	49549529	1127	-	Aldob	ENSMUSG00000028307			chr19	39992441	39992442	828	+
																											chr16	57156750	57156751	278	-	Nit2	ENSMUSG00000022751			chr5	121578363	121578364	129	-	Aldh2	ENSMUSG00000029455			chr19	39329244	39329245	153	+
																											chr11	120567986	120567987	187	-	P4hb	ENSMUSG00000025130			chr19	20702372	20702373	90	-	Aldh1a7	ENSMUSG00000024747			chr1	74713880	74713881	435	+
																											chr18	35610990	35610991	263	+	Paip2	ENSMUSG00000037058			chr5	90461725	90461726	20448	+	Alb	ENSMUSG00000029368			chr15	83160388	83160389	158	-
																											chr4	150908420	150908421	348	-	Park7	ENSMUSG00000028964			chr13	4434392	4434393	226	+	Akr1c6	ENSMUSG00000021210			chr18	84851572	84851573	1379	+
																											chr9	100982148	100982149	349	-	Pccb	ENSMUSG00000032527			chr13	4457160	4457161	135	+	Akr1c6	ENSMUSG00000021210			chr13	64366515	64366516	601	-
																											chr2	173155942	173155943	908	+	Pck1	ENSMUSG00000027513			chr16	22895242	22895243	222	+	Ahsg	ENSMUSG00000022868			chr14	63142250	63142251	310	+
																											chr19	4601696	4601697	203	+	Pcx	ENSMUSG00000024892			chr2	155067386	155067387	582	-	Ahcy	ENSMUSG00000027597			chr3	157918430	157918431	156	-
																											chr19	4621281	4621282	142	+	Pcx	ENSMUSG00000024892			chr3	138443182	138443183	119	+	Adh5	ENSMUSG00000028138			chr1	67123119	67123120	1218	+
																											chr2	121433669	121433670	469	+	Pdia3	ENSMUSG00000027248			chr3	138282458	138282459	806	+	Adh1	ENSMUSG00000074207			chr14	75256008	75256009	171	+
																											chr3	96870158	96870159	400	+	Pdzk1	ENSMUSG00000038298			chr11	116198992	116198993	237	-	Acox1	ENSMUSG00000020777			chr3	19977162	19977163	791	+
																											chr4	115093543	115093544	1101	+	Pdzk1ip1	ENSMUSG00000028716			chr5	115117654	115117655	98	-	Acads	ENSMUSG00000029545			chr19	7215170	7215171	98	-
																											chr5	117287553	117287554	579	-	Pebp1	ENSMUSG00000032959			chr9	119156644	119156645	163	-	Acaa1b	ENSMUSG00000010651			chr15	35935333	35935334	152	-
																											chr1	72259252	72259253	611	-	Pecr	ENSMUSG00000026189			chr9	119341513	119341514	94	+	Acaa1a	ENSMUSG00000036138			chr1	36692511	36692512	117	+
																											chr19	41915766	41915767	239	+	Pgam1	ENSMUSG00000011752			chr16	8513569	8513570	156	+	Abat	ENSMUSG00000057880			chr6	87845679	87845680	332	-
																											chrX	106194458	106194459	310	+	Pgk1	ENSMUSG00000062070			chr6	23118683	23118684	98	-	Aass	ENSMUSG00000029695			chr6	83644553	83644554	121	-
																											chrX	36604885	36604886	108	+	Pgrmc1	ENSMUSG00000006373												chr5	129881160	129881161	195	-
																											chr2	4938354	4938355	593	+	Phyh	ENSMUSG00000026664												chr17	34859552	34859553	188	-
																											chr9	92275931	92275932	406	+	Plscr2	ENSMUSG00000032372												chr8	105050230	105050231	132	+
																											chr5	21757039	21757040	148	+	Pmpcb	ENSMUSG00000029017												chr8	93194961	93194962	215	-
																											chr3	133377869	133377870	140	+	Ppa2	ENSMUSG00000028013												chr8	93118391	93118392	902	-
																											chr11	6418125	6418126	791	+	Ppia	ENSMUSG00000071866												chr18	46728160	46728161	179	-
																											chr4	116693741	116693742	154	+	Prdx1	ENSMUSG00000028691												chr4	137336067	137336068	88	-
																											chr19	6907621	6907622	839	-	Prdx5	ENSMUSG00000024953												chr18	60812158	60812159	141	+
																											chr10	60300781	60300782	310	+	Psap	ENSMUSG00000004207												chr16	87494370	87494371	127	-
																											chr3	94884330	94884331	229	-	Psmb4	ENSMUSG00000005779												chr12	100205711	100205712	118	+
																											chr14	54614405	54614406	297	-	Psmb5	ENSMUSG00000022193												chr15	6445448	6445449	93	+
																											chr2	12978332	12978333	298	+	Pter	ENSMUSG00000026730												chr4	104826801	104826802	166	-
																											chr1	86530006	86530007	486	+	Ptma	ENSMUSG00000026238												chr15	4735144	4735145	101	+
																											chr9	108336817	108336818	170	+	Rhoa	ENSMUSG00000007815												chr1	130639141	130639142	500	-
																											chr15	34488594	34488595	2887	-	Rida	ENSMUSG00000022323												chr17	34743832	34743833	406	-
																											chr6	72359759	72359760	299	-	Rnf181	ENSMUSG00000055850												chr17	34823059	34823060	94	-
																											chr2	156145696	156145697	183	+	Romo1	ENSMUSG00000067847												chr17	57225079	57225080	777	-
																											chr2	27244263	27244264	535	-	Sardh	ENSMUSG00000009614												chr6	124536418	124536419	217	-
																											chr4	108043921	108043922	1150	-	Scp2	ENSMUSG00000028603												chr4	115811465	115811466	313	+
																											chr13	74322336	74322337	127	-	Sdha	ENSMUSG00000021577												chr4	63544936	63544937	106	+
																											chr11	16504827	16504828	427	-	Sec61g	ENSMUSG00000078974												chr2	73910978	73910979	146	-
																											chr3	30814289	30814290	170	+	Sec62	ENSMUSG00000027706												chr11	96074036	96074037	105	-
																											chr2	163634465	163634466	278	-	Serinc3	ENSMUSG00000017707												chr18	77781941	77781942	184	+
																											chr4	134128727	134128728	159	-	Sh3bgrl3	ENSMUSG00000028843												chr2	31514690	31514691	363	+
																											chr2	125161092	125161093	264	+	Slc12a1	ENSMUSG00000027202												chr5	130011292	130011293	367	-
																											chr13	23842504	23842505	375	+	Slc17a3	ENSMUSG00000036083												chr11	70092747	70092748	120	+
																											chr10	91116727	91116728	401	-	Slc25a3	ENSMUSG00000061904												chr6	113381970	113381971	322	+
																											chrX	36798538	36798539	1688	+	Slc25a5	ENSMUSG00000016319												chr10	24916373	24916374	617	-
																											chr13	55400753	55400754	4650	+	Slc34a1	ENSMUSG00000021490												chr9	46233161	46233162	661	-
																											chr16	90224379	90224380	437	+	Sod1	ENSMUSG00000022982												chr12	7990326	7990327	1464	+
																											chr5	52368711	52368712	400	+	Sod3	ENSMUSG00000072941												chr9	46269323	46269324	362	+
																											chr2	122256861	122256862	635	+	Sord	ENSMUSG00000027227												chr1	171225345	171225346	7130	+
																											chr18	43733543	43733544	1376	-	Spink1	ENSMUSG00000024503												chr9	46228977	46228978	1644	+
																											chr7	29256375	29256376	204	-	Spint2	ENSMUSG00000074227												chr14	20460193	20460194	95	-
																											chr5	104436566	104436567	151	+	Spp1	ENSMUSG00000029304												chr11	55009139	55009140	110	-
																											chr11	50207290	50207291	155	-	Sqstm1	ENSMUSG00000015837												chr3	36460471	36460472	105	-
																											chr14	73595441	73595442	194	+	Sucla2	ENSMUSG00000022110												chr14	51091230	51091231	687	+
																											chr6	73256236	73256237	160	+	Suclg1	ENSMUSG00000052738												chr4	63152610	63152611	1196	-
																											chr5	87554756	87554757	212	-	Sult1d1	ENSMUSG00000029273												chr4	49549528	49549529	624	-
																											chr9	76951827	76951828	331	-	Tinag	ENSMUSG00000032357												chr18	56531521	56531522	136	-
																											chr14	122158710	122158711	85	+	Tm9sf2	ENSMUSG00000025544												chr6	90569889	90569890	274	+
																											chr15	99408492	99408493	1827	+	Tmbim6	ENSMUSG00000023010												chr5	90461725	90461726	10070	+
																											chr13	98635078	98635079	184	-	Tmem174	ENSMUSG00000046082												chr13	4446355	4446356	324	+
																											chr6	48845141	48845142	782	+	Tmem176a	ENSMUSG00000023367												chr4	129002435	129002436	145	+
																											chr4	53860752	53860753	94	+	Tmem38b	ENSMUSG00000028420												chr16	22895242	22895243	1066	+
																											chr4	107200518	107200519	233	+	Tmem59	ENSMUSG00000028618												chr2	155067386	155067387	393	-
																											chr14	75847358	75847359	158	+	Tpt1	ENSMUSG00000060126												chr3	138443182	138443183	146	+
																											chr9	44801621	44801622	495	-	Ttc36	ENSMUSG00000039438												chr3	138447908	138447909	128	+
																											chr11	62551586	62551587	143	+	Ubb	ENSMUSG00000019505												chr3	138420647	138420648	177	+
																											chr3	135460036	135460037	211	+	Ube2d3	ENSMUSG00000078578												chr3	138282458	138282459	3207	+
																											chr1	88218418	88218419	590	+	Ugt1a2	ENSMUSG00000090171												chr2	155549230	155549231	126	+
																											chr13	66900590	66900591	204	-	Uqcrb	ENSMUSG00000021520												chr8	46518473	46518474	128	+
																											chr9	108942114	108942115	505	+	Uqcrc1	ENSMUSG00000025651												chr11	116175069	116175070	193	-
																											chr11	52388516	52388517	337	+	Vdac1	ENSMUSG00000020402												chr6	23118683	23118684	118	-
[truncated: 23 more columns]

## Sheet: uORFs-top
		Strong uORFs hg38 OIS-BJ-fibro										Strong uORFs hg38 H2O2-4h-Hela									Strong uORFs hg38 OIS-IMR-90										Strong uORFhg38 -H2O2-IMR-90
chr	start	stop	most probable start codon	strand	Gene	Ensmble_ID				chr	start	stop	most probable start codon		Gene	Ensmble_ID			chr	start	stop	most probable start codon	strand	Gene	Ensmble_ID			chr	start	stop	most probable start codon	strand	Gene	Ensmble_ID
chr1	959214	959309	TTG	-	NOC2L	ENSG00000188976				chr1	70354408	70354734	ACG	-	ANKRD13C	ENSG00000118454			chr11	820835	821860	ACG	+	PNPLA2	ENSG00000177666			chr16	3065674	3067395	CTG	+	IL32	ENSG00000008517
chr1	1228467	1228946	CTG	-	SDF4	ENSG00000078808				chr19	19033634	19034013	ACG	+	ARMC6	ENSG00000105676			chr11	834530	834591	CTG	+	CD151	ENSG00000177697			chr5	141969055	141969096	ATG	+	RNF14	ENSG00000013561
chr1	1374243	1374790	CTG	-	AURKAIP1	ENSG00000175756				chr2	218660036	218660598	ACG	+	BCS1L	ENSG00000074582			chr4	1241332	1241519	ACG	-	CTBP1	ENSG00000159692			chr19	1026305	1026328	GTG	+	CNN2	ENSG00000064666
chr1	6197651	6199563	CTG	-	RPL22	ENSG00000116251				chr12	6944022	6944121	ACG	+	C12orf57	ENSG00000111678			chr4	1241332	1241519	TTG	-	CTBP1	ENSG00000159692			chr12	123584614	123584643	CTG	+	TMED2	ENSG00000086598
chr1	11012652	11012743	TTG	+	TARDBP	ENSG00000120948				chr17	67993146	67993552	ACG	-	C17orf58	ENSG00000186665			chr11	2390412	2390526	TTG	+	CD81	ENSG00000110651			chr22	19961262	19962684	CTG	+	COMT	ENSG00000093010
chr1	22052626	22052868	GTG	+	CDC42	ENSG00000070831				chr1	207752056	207752212	ACG	+	CD46	ENSG00000117335			chr11	2390412	2390526	CTG	+	CD81	ENSG00000110651			chr22	19962469	19962684	GTG	+	COMT	ENSG00000093010
chr1	27914443	27914513	CTG	-	RPA2	ENSG00000117748				chr19	58554212	58554236	ACG	-	CHMP2A	ENSG00000130724			chr17	2638099	2638288	ATG	+	PAFAH1B1	ENSG00000007168			chr14	103334177	103334409	CTG	+	EIF5	ENSG00000100664
chr1	28232920	28233004	GTG	-	DNAJC8	ENSG00000126698				chr1	20780440	20780540	ACG	-	HP1BP3	ENSG00000127483			chr12	6341815	6342114	CTG	-	TNFRSF1A	ENSG00000067182			chr14	103334213	103334409	TTG	+	EIF5	ENSG00000100664
chr1	35193049	35193145	CTG	-	SFPQ	ENSG00000116560				chr11	47273826	47273914	ACG	+	MADD	ENSG00000110514			chr12	6341815	6342114	CTG	-	TNFRSF1A	ENSG00000067182			chr19	48390645	48390692	CTG	-	KDELR1	ENSG00000105438
chr1	35557798	35558190	CTG	+	NCDN	ENSG00000020129				chr1	151198550	151198996	ACG	+	PIP5K1A	ENSG00000143398			chr11	10807296	10807381	ATG	-	EIF4G2	ENSG00000110321			chr7	116524809	116524865	CTG	+	CAV1	ENSG00000105974
chr1	39575951	39576790	GTG	-	PABPC4	ENSG00000090621				chr17	1562560	1562816	ACG	-	PITPNA	ENSG00000174238			chr11	10807296	10807381	GTG	-	EIF4G2	ENSG00000110321			chr17	47650107	47650121	ATG	+	KPNB1	ENSG00000108424
chr1	45521857	45521938	GTG	-	PRDX1	ENSG00000117450				chr15	72231115	72231206	ACG	-	PKM	ENSG00000067225			chr11	10807296	10807381	ATC	-	EIF4G2	ENSG00000110321			chr17	64506334	64506366	ATA	-	DDX5	ENSG00000108654
chr1	65420651	65420740	GTG	+	LEPROT	ENSG00000213625				chr1	84085740	84086233	ACG	+	PRKACB	ENSG00000142875			chr8	11853455	11853479	ATG	-	CTSB	ENSG00000164733			chr11	123059024	123059035	TTG	-	HSPA8	ENSG00000109971
chr1	67430300	67430372	CTG	-	SERBP1	ENSG00000142864				chr21	46635644	46635763	ACG	+	PRMT2	ENSG00000160310			chr8	11864376	11864463	CTG	-	CTSB	ENSG00000164733			chr11	123062860	123062898	CTG	-	HSPA8	ENSG00000109971
chr1	70205681	70205780	CTG	+	SRSF11	ENSG00000116754				chr12	53231973	53232252	ACG	-	RARG	ENSG00000172819			chr10	13108138	13108289	ATC	+	OPTN	ENSG00000123240			chr12	6868560	6868571	CTG	+	TPI1	ENSG00000111669
chr1	86704569	86704971	CTG	+	SH3GLB1	ENSG00000097033				chr3	49411819	49412202	ACG	-	RHOA	ENSG00000067560			chr16	14838407	14838496	GTG	+	NOMO1	ENSG00000103512			chr12	6868776	6868817	CTG	+	TPI1	ENSG00000111669
chr1	88684272	88684580	ATG	+	PKN2	ENSG00000065243				chr19	10984120	10984151	ACG	+	SMARCA4	ENSG00000127616			chr16	18557702	18557791	GTG	-	NOMO2	ENSG00000185164			chr6	75202782	75205937	CTG	-	COL12A1	ENSG00000111799
chr1	109739832	109740301	ATG	-	GSTM3	ENSG00000134202				chr17	78186994	78187233	ACG	-	TK1	ENSG00000167900			chr14	21234194	21234229	TTG	-	HNRNPC	ENSG00000092199			chr6	75202782	75206006	CTG	-	COL12A1	ENSG00000111799
chr1	114757924	114758014	CTG	-	CSDE1	ENSG00000009307				chr20	31739270	31739621	ACG	+	TPX2	ENSG00000088325			chr1	23960929	23961134	GTG	+	PNRC2	ENSG00000189266			chr2	241508267	241508317	GTG	-	STK25	ENSG00000115694
chr1	150268810	150269303	ATG	-	APH1A	ENSG00000117362				chr12	133181494	133181686	ACG	+	ZNF268	ENSG00000090612			chr8	30082847	30083208	GTG	-	SARAF	ENSG00000133872			chr1	6197756	6199581	CTG	-	RPL22	ENSG00000116251
chr1	151198550	151198996	ACG	+	PIP5K1A	ENSG00000143398				chr14	21234193	21234229	ATA	-	HNRNPC	ENSG00000092199			chr20	37184180	37184365	CTG	+	RPN2	ENSG00000118705			chr6	159789500	159789700	CTG	-	TCP1	ENSG00000120438
chr1	153828257	153828348	CTG	-	GATAD2B	ENSG00000143614				chr20	63659232	63659402	ATA	+	RTEL1	ENSG00000258366			chr19	40365553	40365930	ATG	+	PLD3	ENSG00000105223			chr5	136028965	136033801	CTG	+	TGFBI	ENSG00000120708
chr1	153986016	153986358	CTG	-	RAB13	ENSG00000143545				chr14	73892026	73892175	ATA	+	ZNF410	ENSG00000119725			chr19	40365718	40365930	ATG	+	PLD3	ENSG00000105223			chr8	73294808	73294939	TTG	+	RDH10	ENSG00000121039
chr1	156338184	156338263	CTG	-	CCT3	ENSG00000163468				chr12	124011380	124011441	ATA	+	ZNF664	ENSG00000179195			chr7	44799389	44799471	ATG	+	PPIA	ENSG00000196262			chr8	73295005	73295052	CTG	+	RDH10	ENSG00000121039
chr1	160343170	160343258	GTG	-	COPA	ENSG00000122218				chr1	180502266	180502954	ATC	-	ACBD6	ENSG00000230124			chr7	44799389	44799471	ATT	+	PPIA	ENSG00000196262			chr10	13108179	13108199	ATG	+	OPTN	ENSG00000123240
chr1	164559183	164559822	TTG	+	PBX1	ENSG00000185630				chr16	89657588	89657845	ATC	-	CHMP1A	ENSG00000131165			chr13	45340712	45341158	CTG	-	TPT1	ENSG00000133112			chr12	49460814	49460828	CTG	+	SPATS2	ENSG00000123352
chr1	183635659	183635757	CTG	-	ARPC5	ENSG00000162704				chr3	41224020	41224068	ATC	+	CTNNB1	ENSG00000168036			chr15	45592135	45592276	ACG	+	BLOC1S6	ENSG00000104164			chr3	16174665	16174700	CTG	+	GALNT15	ENSG00000131386
chr1	198156993	198157276	ATC	+	NEK7	ENSG00000151414				chr22	19122206	19122454	ATC	-	DGCR2	ENSG00000070413			chr17	47652694	47652876	GTG	+	KPNB1	ENSG00000108424			chr17	42998506	42998565	CTG	+	RPL27	ENSG00000131469
chr1	202951070	202951164	CTG	-	ADIPOR1	ENSG00000159346				chr3	47805325	47805420	ATC	+	DHX30	ENSG00000132153			chr19	48390430	48390855	CTG	-	KDELR1	ENSG00000105438			chr17	4366313	4366501	CTG	-	UBE2G1	ENSG00000132388
chr1	222711378	222712737	ATG	-	AIDA	ENSG00000186063				chr1	21050865	21050994	ATC	-	EIF4G3	ENSG00000075151			chr19	49497520	49497595	ATA	+	RPS11	ENSG00000142534			chr13	97275979	97276032	TTG	+	MBNL2	ENSG00000139793
chr1	224183239	224183336	CTG	+	DEGS1	ENSG00000143753				chr17	28332221	28332382	ATC	-	IFT20	ENSG00000109083			chr18	49802705	49802853	TTG	-	ACAA2	ENSG00000167315			chr19	49496393	49496407	CTG	+	RPS11	ENSG00000142534
chr1	225777845	225777940	TTG	+	SRP9	ENSG00000143742				chr15	99598429	99598511	ATC	+	MEF2A	ENSG00000068305			chr22	50372020	50372150	ATG	+	PPP6R2	ENSG00000100239			chr1	154183052	154183132	CTG	-	TPM3	ENSG00000143549
chr1	244863616	244864538	CTG	-	HNRNPU	ENSG00000153187				chr1	86387027	86387086	ATC	-	ODF2L	ENSG00000122417			chr12	50427762	50427909	CTG	+	LARP4	ENSG00000161813			chr12	43804566	43805844	CTG	-	TWF1	ENSG00000151239
chr10	27154210	27155266	ATT	-	YME1L1	ENSG00000136758				chr12	98593624	98593978	ATC	+	SLC25A3	ENSG00000075415			chr19	58557063	58557157	TTG	-	UBE2M	ENSG00000130725			chr8	102863863	102864012	CTG	-	AZIN1	ENSG00000155096
chr10	43387642	43387936	CTG	-	HNRNPF	ENSG00000169813				chr11	12675408	12675561	ATC	+	TEAD1	ENSG00000187079			chr8	60558408	60558923	CTG	+	RAB2A	ENSG00000104388			chr6	73520438	73520464	CTG	-	EEF1A1	ENSG00000156508
chr10	68332121	68332216	GTG	+	HNRNPH3	ENSG00000096746				chr19	11346007	11346305	ATC	-	TMEM205	ENSG00000105518			chr14	61695540	61695804	GTG	+	HIF1A	ENSG00000100644			chr6	73520358	73520393	ATG	-	EEF1A1	ENSG00000156508
chr10	73998113	73998207	GTG	+	VCL	ENSG00000035403				chr19	44500274	44500522	ATC	-	ZNF180	ENSG00000167384			chr11	61965420	61965515	CTG	-	FTH1	ENSG00000167996			chr8	30387307	30387315	GTG	+	RBPMS	ENSG00000157110
chr10	75210847	75210938	CTG	+	VDAC2	ENSG00000165637				chr1	103569552	103570674	ATG	+	AMY2B	ENSG00000240038			chr11	61967426	61967631	ACG	-	FTH1	ENSG00000167996			chr16	89560694	89560953	CTG	+	RPL13	ENSG00000167526
chr10	123154401	123154485	TTG	+	BUB3	ENSG00000154473				chr11	72111411	72111496	ATG	-	ANAPC15	ENSG00000110200			chr1	65425303	65425378	CTG	+	LEPROT	ENSG00000213625			chr11	67606888	67606905	CTG	+	NDUFV1	ENSG00000167792
chr11	507112	507195	CTG	-	RNH1	ENSG00000023191				chr16	18801466	18801553	ATG	-	ARL6IP1	ENSG00000170540			chr11	65856195	65856473	CTG	-	CFL1	ENSG00000172757			chr2	144521018	144521038	ATG	-	ZEB2	ENSG00000169554
chr11	1761308	1763964	CTG	-	CTSD	ENSG00000117984				chr11	16738400	16738778	ATG	+	C11orf58	ENSG00000110696			chr15	67164895	67165003	CTG	+	SMAD3	ENSG00000166949			chr17	7242571	7242579	ATG	-	GABARAP	ENSG00000170296
chr11	6603707	6603822	CTG	+	ILK	ENSG00000166333				chr12	113185541	113186013	ATG	+	C12orf52	ENSG00000139405			chr8	73292692	73292797	CTG	-	RPL7	ENSG00000147604			chr19	572601	577882	TTG	+	BSG	ENSG00000172270
chr11	9664080	9664179	GTG	+	SWAP70	ENSG00000133789				chr17	78997622	78997963	ATG	-	CANT1	ENSG00000171302			chr15	77052777	77052929	ATT	-	TSPAN3	ENSG00000140391			chr3	48927101	48927151	ATG	+	ARIH2	ENSG00000177479
chr11	10805906	10808028	ATG	-	EIF4G2	ENSG00000110321				chr17	7932218	7933079	ATG	+	CNTROB	ENSG00000170037			chr15	77056064	77056255	GTG	-	TSPAN3	ENSG00000140391			chr17	81860559	81860687	ATC	-	P4HB	ENSG00000185624
chr11	14498928	14498985	CTG	-	COPB1	ENSG00000129083				chr1	40979334	40979829	ATG	+	CTPS1	ENSG00000171793			chr17	78873819	78874136	GTG	-	CEP295NL	ENSG00000178404			chr1	23959990	23961443	TTG	+	PNRC2	ENSG00000189266
chr11	32091073	32091196	ATG	+	RCN1	ENSG00000049449				chr16	57479507	57479685	ATG	-	DOK4	ENSG00000125170			chr17	78997623	78997963	ATG	-	CANT1	ENSG00000171302			chr7	44798852	44798893	CTG	+	PPIA	ENSG00000196262
chr11	33736381	33736479	TTG	-	CD59	ENSG00000085063				chr14	67359996	67360456	ATG	+	EIF2S1	ENSG00000134001			chr17	78997840	78997963	ATG	-	CANT1	ENSG00000171302
chr11	46700550	46700619	GTG	-	ARHGAP1	ENSG00000175220				chr11	10807295	10807381	ATG	-	EIF4G2	ENSG00000110321			chr9	83978373	83978452	GTG	-	HNRNPK	ENSG00000165119
chr11	57335121	57335240	TTG	-	SSRP1	ENSG00000149136				chr22	41091785	41093004	ATG	+	EP300	ENSG00000100393			chr12	92144371	92144447	CTG	-	BTG1	ENSG00000133639
chr11	66616625	66616720	ATT	+	RBM14	ENSG00000239306				chr14	55298643	55299231	ATG	+	FBXO34	ENSG00000178974			chrX	103685171	103685260	CTG	-	MORF4L2	ENSG00000123562
chr11	68267739	68268251	ATG	-	C11orf24	ENSG00000171067				chr1	228141123	228141507	ATG	+	GUK1	ENSG00000143774			chr7	105040839	105040952	ATG	+	KMT2E	ENSG00000005483
chr11	70405264	70405361	ACG	+	CTTN	ENSG00000085733				chr22	37805106	37805544	ATG	+	H1F0	ENSG00000189060			chr2	113913172	113913227	ACG	+	ACTR3	ENSG00000115091
chr11	72103182	72103280	GTG	-	LAMTOR1	ENSG00000149357				chr15	83207414	83208018	ATG	-	HDGFRP3	ENSG00000166503			chr12	120224151	120224377	GTG	-	PXN	ENSG00000089159
chr11	73760635	73761137	CTG	-	RAB6A	ENSG00000175582				chr17	45147316	45149190	ATG	+	HEXIM1	ENSG00000186834			chr9	128420187	128422904	ACG	+	CERCAM	ENSG00000167123
chr11	75562055	75562319	CTG	+	SERPINH1	ENSG00000149257				chr22	26481762	26482240	ATG	-	HPS4	ENSG00000100099			chr9	128420481	128421074	GTG	+	CERCAM	ENSG00000167123
chr11	86068780	86069097	CTG	-	PICALM	ENSG00000073921				chr16	83807988	83808076	ATG	+	HSBP1	ENSG00000230989			chr3	131501531	131501715	ATC	-	MRPL3	ENSG00000114686
chr11	112086823	112086907	TTG	+	SDHD	ENSG00000204370				chr19	13151974	13153186	ATG	+	IER2	ENSG00000160888			chr3	133575039	133575104	ATC	+	CDV3	ENSG00000091527
chr11	118786051	118786518	CTG	-	DDX6	ENSG00000110367				chr22	38699987	38700667	ATG	-	JOSD1	ENSG00000100221			chr7	137928280	137928366	CTG	-	CREB3L2	ENSG00000182158
chr11	119056069	119056167	GTG	-	HYOU1	ENSG00000149428				chr20	44186705	44187093	ATG	-	JPH2	ENSG00000149596			chr3	139383352	139383435	ATC	-	COBP2	ENSG00000184432
chr11	130069893	130069977	GTG	+	APLP2	ENSG00000084234				chr1	6026319	6026445	ATG	+	KCNAB2	ENSG00000069424			chr1	156483293	156483430	ATG	-	MEF2D	ENSG00000116604
chr12	1691069	1691191	CTG	+	ADIPOR2	ENSG00000006831				chr1	87328467	87329244	ATG	+	LMO4	ENSG00000143013			chr5	180792972	180793097	ACG	-	MGAT1	ENSG00000131446
chr12	7060514	7060877	CTG	+	C1S	ENSG00000182326				chr3	37148983	37149038	ATG	-	LRRFIP2	ENSG00000093167			chr1	183103328	183103632	ACG	+	LAMC1	ENSG00000135862
chr12	7092388	7092472	ATG	-	C1R	ENSG00000159403				chr1	156483292	156483430	ATG	-	MEF2D	ENSG00000116604			chr1	202951071	202951164	ATC	-	ADIPOR1	ENSG00000159346
chr12	14803351	14803478	ATG	-	WBP11	ENSG00000084463				chr17	5488195	5488589	ATG	+	MIS12	ENSG00000167842			chr1	204411412	204411791	ATG	-	PPP1R15B	ENSG00000158615
chr12	15882386	15882707	TTG	+	STRAP	ENSG00000023734				chr12	6493136	6493598	ATG	-	MRPL51	ENSG00000111639			chr1	207752057	207752212	TTG	+	CD46	ENSG00000117335
chr12	21501828	21501923	ACG	+	GOLT1B	ENSG00000111711				chr12	76084566	76085033	ATG	-	NAP1L1	ENSG00000187109			chr2	216499086	216499338	CTG	+	RPL37A	ENSG00000197756
chr12	46370798	46371379	ATA	-	SLC38A2	ENSG00000134294				chr11	34105616	34105792	ATG	+	NAT10	ENSG00000135372			chr2	241325993	241326103	ACG	+	SEPTIN2	ENSG00000168385
chr12	51172422	51173135	CTG	-	TFCP2	ENSG00000135457				chr17	31094926	31095309	ATG	+	NF1	ENSG00000196712
chr12	53079310	53079388	ATG	-	SPRYD3	ENSG00000167778				chr16	57017073	57017188	ATG	+	NLRC5	ENSG00000140853
chr12	53454725	53454800	GTG	+	PCBP2	ENSG00000197111				chr11	114295824	114296556	ATG	+	NNMT	ENSG00000166741
chr12	54280725	54280822	ATG	+	HNRNPA1	ENSG00000135486				chr3	51961240	51961304	ATG	-	PCBP4	ENSG00000090097
chr12	57128908	57128964	TTG	+	LRP1	ENSG00000123384				chr11	117230348	117230468	ATG	-	PCSK7	ENSG00000160613
chr12	57751499	57751736	ATG	-	CDK4	ENSG00000135446				chr17	67377458	67378154	ATG	+	PITPNC1	ENSG00000154217
chr12	68610960	68611052	ACG	+	RAP1B	ENSG00000127314				chr19	40365552	40365930	ATG	+	PLD3	ENSG00000105223
chr12	92145535	92145846	GTG	-	BTG1	ENSG00000133639				chr14	60249267	60249677	ATG	+	PPM1A	ENSG00000100614
chr12	98593649	98593740	ATC	+	SLC25A3	ENSG00000075415				chr19	5340663	5340803	ATG	-	PTPRS	ENSG00000105426
chr12	120199309	120201110	ATC	-	RPLP0	ENSG00000089157				chr2	20447073	20447465	ATG	+	RHOB	ENSG00000143878
chr12	120496100	120496421	ATG	+	DYNLL1	ENSG00000088986				chr18	23452822	23453439	ATG	+	RIOK3	ENSG00000101782
chr13	27621891	27621983	ATG	+	POLR1D	ENSG00000186184				chr1	37989965	37990921	ATG	-	SF3A3	ENSG00000183431
chr13	28659103	28659187	GTG	+	POMP	ENSG00000132963				chr2	219245895	219245999	ATG	+	STK16	ENSG00000115661
chr13	30463310	30463694	TTG	-	HMGB1	ENSG00000189403				chr3	9792215	9792783	ATG	-	TADA3	ENSG00000171148
chr13	36335232	36335832	CTG	-	SPG20	ENSG00000133104				chr1	25337916	25338456	ATG	+	TMEM50A	ENSG00000183726
chr13	38349850	38349921	CTG	+	UFM1	ENSG00000120686				chr17	15651609	15651946	ATG	-	TRIM16	ENSG00000221926
chr13	45340711	45341158	ACG	-	TPT1	ENSG00000133112				chr13	29849538	29850684	ATG	-	UBL3	ENSG00000122042
chr13	106567572	106568137	ACG	-	ARGLU1	ENSG00000134884				chr13	26576885	26577675	ATG	+	WASF3	ENSG00000132970
chr14	22871739	22872303	TTG	+	LRP10	ENSG00000197324				chr1	32817244	32818153	ATG	-	YARS	ENSG00000134684
chr14	24114776	24115293	ACG	+	DCAF11	ENSG00000100897				chr1	52179847	52180553	ATG	+	ZFYVE9	ENSG00000157077
chr14	24232267	24232354	GTG	-	NEDD8	ENSG00000129559				chr1	35030639	35030713	ATG	-	ZMYM6	ENSG00000163867
chr14	39103031	39103123	CTG	-	SEC23A	ENSG00000100934				chr1	248844482	248844636	ATG	+	ZNF672	ENSG00000171161
chr14	49585949	49586351	CTG	-	RPS29	ENSG00000213741				chr12	133041284	133041467	ATG	+	ZNF84	ENSG00000198040
chr14	50667967	50668306	CTG	-	SAV1	ENSG00000151748				chr16	3397557	3397745	ATG	-	ZSCAN32	ENSG00000140987
chr14	52695481	52695900	ACG	-	ERO1L	ENSG00000131871				chr15	60397257	60397338	ATT	-	ANXA2	ENSG00000182718
chr14	63542778	63543377	ATG	-	PPP2R5E	ENSG00000154001				chr15	64093768	64093857	ATT	-	FAM96A	ENSG00000166797
chr14	68978951	68979344	TTG	-	ACTN1	ENSG00000072110				chr2	241268476	241268541	ATT	-	HDLBP	ENSG00000115677
chr14	90397055	90397154	ATA	+	CALM1	ENSG00000160014				chr12	76559396	76559808	ATT	-	OSBPL8	ENSG00000091039
chr14	92039546	92040017	CTG	-	TRIP11	ENSG00000100815				chr16	29815963	29816525	ATT	+	PAGR1	ENSG00000280789
chr14	94078965	94079747	CTG	-	DDX24	ENSG00000089737				chr3	52969128	52969258	ATT	-	SFMBT1	ENSG00000163935
chr14	100375282	100375608	ACG	-	WARS	ENSG00000140105				chr11	62728822	62728848	ATT	+	TTC9C	ENSG00000162222
chr15	34225015	34225114	ACG	+	EMC4	ENSG00000128463				chr2	144517350	144517419	ATT	-	ZEB2	ENSG00000169554
chr15	40039092	40039164	CTG	-	SRP14	ENSG00000140319				chr3	48922747	48922811	CTG	+	ARIH2	ENSG00000177479
chr15	43746441	43746539	CTG	+	PDIA3	ENSG00000167004				chr2	233251570	233251827	CTG	+	ATG16L1	ENSG00000085978
chr15	55196809	55196902	TTG	-	RSL24D1	ENSG00000137876				chr12	89655886	89656107	CTG	-	ATP2B1	ENSG00000070961
chr15	58749534	58749630	GTG	-	ADAM10	ENSG00000137845				chr3	130894589	130894769	CTG	+	ATP2C1	ENSG00000017260
chr15	65869490	65869585	CTG	+	RAB11A	ENSG00000103769				chr16	31109046	31109223	CTG	+	BCKDK	ENSG00000103507
chr15	66504790	66504855	CTG	-	RPL4	ENSG00000174444				chr14	103921469	103921557	CTG	-	C14orf2	ENSG00000156411
chr15	73633215	73634134	ACG	-	NPTN	ENSG00000156642				chr15	36617088	36619265	CTG	+	C15orf41	ENSG00000186073
chr15	75578776	75579315	ATG	-	PTPN9	ENSG00000169410				chr14	20329173	20329373	CTG	-	CCNB1IP1	ENSG00000100814
chr15	96325937	96326309	ATG	+	NR2F2	ENSG00000185551				chr11	834529	834591	CTG	+	CD151	ENSG00000177697
chr15	101276540	101277471	CTG	-	VIMP	ENSG00000131871				chr17	73286500	73286612	CTG	-	CDC42EP4	ENSG00000179604
chr16	1309677	1309773	GTG	+	UBE2I	ENSG00000103275				chr15	64300499	64300723	CTG	-	CSNK1G1	ENSG00000169118
chr16	9091643	9092044	CTG	+	C16orf72	ENSG00000182831				chr15	44427380	44427772	CTG	+	CTDSPL2	ENSG00000137770
chr16	29830473	29830549	CTG	+	MVP	ENSG00000013364				chr11	61361732	61362299	CTG	-	CYB561A3	ENSG00000162144
chr16	29973867	29974648	CTG	+	TAOK2	ENSG00000149930				chr15	49621079	49621122	CTG	+	DTWD1	ENSG00000104047
chr16	75647577	75647665	ATC	-	KARS	ENSG00000065427				chr11	125572457	125572527	CTG	+	EI24	ENSG00000149547
chr16	83807977	83808076	ATG	+	HSBP1	ENSG00000230989				chr14	103335652	103335860	CTG	+	EIF5	ENSG00000100664
chr16	84116734	84116818	CTG	-	MBTPS1	ENSG00000140943				chr1	100894632	100895998	CTG	-	EXTL2	ENSG00000162694
chr17	1400046	1400135	CTG	-	YWHAE	ENSG00000108953				chr14	44962238	44962421	CTG	+	FAM179B	ENSG00000198718
chr17	1830004	1830093	TTG	+	RPA1	ENSG00000132383				chr19	14491655	14491743	CTG	-	GIPC1	ENSG00000123159
chr17	4967719	4967808	ATT	-	SPAG7	ENSG00000091640				chr1	45660183	45661225	CTG	-	GPBP1L1	ENSG00000159592
chr17	5438841	5439155	TTG	-	C1QBP	ENSG00000108561				chr10	68075143	68075283	CTG	-	HERC4	ENSG00000148634
chr17	7561918	7562263	ATG	+	SENP3	ENSG00000161956				chr10	43396455	43396590	CTG	-	HNRNPF	ENSG00000169813
chr17	7614532	7614897	GTG	-	FXR2	ENSG00000129245				chr17	46172143	46172232	CTG	-	KANSL1	ENSG00000120071
chr17	32928152	32928237	ATG	+	TMEM98	ENSG00000006042				chr14	103629236	103629494	CTG	+	KLC1	ENSG00000126214
chr17	38850683	38853764	ATG	-	RPL23	ENSG00000125691				chr12	8949487	8949955	CTG	-	M6PR	ENSG00000003056
chr17	38869858	38870258	ACG	+	LASP1	ENSG00000002834				chr2	227328677	227328789	CTG	+	MFF	ENSG00000168958
chr17	42562147	42562622	CTG	+	COASY	ENSG00000068120				chr1	46594146	46594280	CTG	-	MKNK1	ENSG00000079277
chr17	42833418	42833939	ATG	+	PSME3	ENSG00000131467				chr12	56158355	56158401	CTG	+	MYL6	ENSG00000092841
chr17	44218229	44218296	TTG	-	UBTF	ENSG00000108312				chr17	36533952	36534104	CTG	-	MYO19	ENSG00000278259
chr17	44218229	44218502	TTG	-	UBTF	ENSG00000108312				chr12	6493378	6494154	CTG	+	NCAPD2	ENSG00000010292
chr17	49412685	49413291	ATG	-	PHB	ENSG00000167085				chr2	105816429	105816613	CTG	+	NCK2	ENSG00000071051
chr17	63550221	63550677	GTG	+	DCAF7	ENSG00000136485				chr1	39026317	39026398	CTG	+	NDUFS5	ENSG00000168653
chr17	63765759	63766194	GTG	-	CCDC47	ENSG00000108588				chr22	29603555	29603998	CTG	+	NF2	ENSG00000186575
chr17	73286517	73286612	CTG	-	CDC42EP4	ENSG00000179604				chr19	42302436	42302777	CTG	-	PAFAH1B3	ENSG00000079462
chr17	78873818	78874136	GTG	-	TIMP2	ENSG00000035862				chr1	23960928	23961134	CTG	+	PNRC2	ENSG00000189266
chr17	80146792	80147139	CTG	-	EIF4A3	ENSG00000141543				chr22	46151887	46151970	CTG	+	PPARA	ENSG00000186951
chr17	81684010	81684103	CTG	+	HGS	ENSG00000185359				chr17	68514986	68515119	CTG	+	PRKAR1A	ENSG00000108946
chr17	82273381	82273700	ATC	-	CSNK1D	ENSG00000141551				chr12	6766374	6766705	CTG	+	PTMS	ENSG00000159335
chr18	9334849	9334920	CTG	+	TWSG1	ENSG00000128791				chr1	178411615	178411972	CTG	+	RASAL2	ENSG00000075391
chr18	35340650	35340730	CTG	-	ZNF24	ENSG00000172466				chr12	15221194	15221417	CTG	-	RERG	ENSG00000134533
chr18	57621707	57622213	ATG	-	NARS	ENSG00000134440				chr3	186806424	186806695	CTG	-	RFC4	ENSG00000163918
chr19	1095258	1095354	ATT	-	POLR2E	ENSG00000099817				chr12	121793633	121794262	CTG	-	RHOF	ENSG00000139725
chr19	1438400	1438884	ATC	+	RPS15	ENSG00000115268				chr12	8697921	8698297	CTG	+	RIMKLB	ENSG00000166532
chr19	2769022	2769091	CTG	-	SGTA	ENSG00000104969				chr11	502162	502249	CTG	-	RNH1	ENSG00000023191
chr19	5690030	5690327	CTG	+	RPL36	ENSG00000130255				chr1	156728441	156729104	CTG	+	RRNAD1	ENSG00000143303
chr19	9827914	9827984	CTG	+	UBL5	ENSG00000198258				chr19	2769068	2769091	CTG	-	SGTA	ENSG00000104969
chr19	10403457	10403538	CTG	-	CDC37	ENSG00000105401				chr1	153962715	153963475	CTG	-	SLC39A1	ENSG00000143570
chr19	11435744	11436117	GTG	+	PRKCSH	ENSG00000130175				chr11	57426172	57426352	CTG	-	SLC43A3	ENSG00000134802
chr19	14491655	14491743	GTG	-	GIPC1	ENSG00000123159				chr3	160399665	160399749	CTG	+	SMC4	ENSG00000113810
chr19	16197970	16198068	TTG	+	AP1M1	ENSG00000072958				chr22	31081318	31081456	CTG	+	SMTN	ENSG00000183963
chr19	18557805	18557914	ACG	+	KXD1	ENSG00000105700				chr12	54187818	54187905	CTG	-	SMUG1	ENSG00000123415
chr19	18571878	18572607	ATT	+	UBA52	ENSG00000221983				chr12	51172422	51173143	CTG	-	TFCP2	ENSG00000135457
chr19	35648322	35648403	TTG	+	COX6B1	ENSG00000126267				chr1	54053188	54053438	CTG	-	TMEM59	ENSG00000116209
chr19	38619185	38619268	CTG	+	EIF3K	ENSG00000178982				chr17	16381090	16381184	CTG	+	UBB	ENSG00000170315
chr19	41958735	41959310	CTG	-	RABAC1	ENSG00000105404				chr12	109477401	109477764	CTG	+	UBE3B	ENSG00000151148
chr19	44846174	44846525	ACG	+	PVRL2	None				chr17	40256390	40256459	CTG	+	WIPF2	ENSG00000171475
chr19	46787965	46788594	CTG	-	SLC1A5	ENSG00000105281				chr19	44165756	44165807	CTG	+	ZNF226	ENSG00000167380
chr19	49877024	49877279	CTG	-	AKT1S1	ENSG00000204673				chr18	58865469	58865579	CTG	+	ZNF532	ENSG00000074657
chr19	50376472	50376826	TTG	+	NR1H2	ENSG00000131408				chr19	57769669	57769842	CTG	+	ZNF586	ENSG00000083828
chr19	58554987	58555105	ACG	-	CHMP2A	ENSG00000130724				chr1	42849290	42849413	CTG	+	ZNF691	ENSG00000164011
chr19	58558693	58558954	ACG	-	UBE2M	ENSG00000130725				chr1	77641521	77641655	CTG	-	ZZZ3	ENSG00000036549
chr2	27078614	27079065	CTG	+	EMILIN1	ENSG00000138080				chr17	81512463	81512778	GTG	-	ACTG1	ENSG00000184009
chr2	27428317	27428731	GTG	+	NRBP1	ENSG00000115216				chr1	33036828	33036902	GTG	-	AK2	ENSG00000004455
chr2	27428652	27428731	GTG	+	NRBP1	ENSG00000115216				chr17	81893551	81893614	GTG	+	ANAPC11	ENSG00000141552
chr2	37148856	37149257	ACG	-	EIF2AK2	ENSG00000055332				chr12	92145535	92145897	GTG	-	BTG1	ENSG00000133639
chr2	119366976	119367051	CTG	+	DBI	ENSG00000155368				chr1	179968685	179969506	GTG	+	CEP350	ENSG00000135837
chr2	197499781	197499880	CTG	-	HSPD1	ENSG00000144381				chr11	90222954	90223049	GTG	-	CHORDC1	ENSG00000110172
chr20	408049	408757	ATG	+	RBCK1	ENSG00000125826				chr3	32685144	32685460	GTG	+	CNOT10	ENSG00000182973
chr20	1392998	1393096	GTG	-	FKBP1A	ENSG00000088832				chr10	125110989	125111093	GTG	-	CTBP2	ENSG00000175029
chr20	3854557	3854624	ATG	+	MAVS	ENSG00000088888				chr19	3969735	3969829	GTG	-	DAPK3	ENSG00000167657
chr20	24992688	24992751	CTG	-	APMAP	ENSG00000101474				chr16	23641470	23641542	GTG	+	DCTN5	ENSG00000166847
chr20	31605288	31605387	TTG	+	ID1	ENSG00000125968				chr18	49460397	49460802	GTG	-	DYM	ENSG00000141627
chr20	34303242	34303317	CTG	-	AHCY	ENSG00000101444				chr1	46718087	46719064	GTG	-	EFCAB14	ENSG00000159658
chr20	34951789	34951860	TTG	-	GSS	ENSG00000100983				chr3	184315165	184315545	GTG	+	EIF4G1	ENSG00000114867
chr20	50510320	50510590	CTG	+	PTPN1	ENSG00000196396				chr10	124706713	124706887	GTG	-	FAM53B	ENSG00000189319
chr20	58651271	58652006	TTG	+	STX16	ENSG00000124222				chr1	155308983	155309076	GTG	+	FDPS	ENSG00000160752
chr20	58651282	58652006	TTG	+	STX16	ENSG00000124222				chr2	28392857	28393720	GTG	+	FOSL2	ENSG00000075426
chr20	59006985	59007270	ATC	-	CTSZ	ENSG00000101160				chr10	93702374	93702572	GTG	-	FRA10AC1	ENSG00000148690
chr21	36070023	36070115	CTG	+	CBR1	ENSG00000159228				chr18	35654571	35654662	GTG	+	GALNT1	ENSG00000141429
chr21	44817968	44818062	ATT	-	SUMO3	ENSG00000184900				chr10	68332121	68332216	GTG	+	HNRNPH3	ENSG00000096746
chr22	19178132	19178480	CTG	-	SLC25A1	ENSG00000100075				chr2	101698006	101698080	GTG	+	MAP4K4	ENSG00000071054
chr22	31160210	31160303	GTG	+	RNF185	ENSG00000138942				chr12	49566731	49566841	GTG	-	MCRS1	ENSG00000187778
chr22	39520563	39521445	TTG	+	ATF4	ENSG00000128272				chr22	39504202	39504534	GTG	+	MIEF1	ENSG00000100335
chr22	41621349	41622004	ATC	+	XRCC6	ENSG00000196419				chr1	228108260	228109004	GTG	-	MRPL55	ENSG00000162910
chr22	50294718	50294778	CTG	-	PLXNB2	ENSG00000196576				chr12	124495251	124495368	GTG	-	NCOR2	ENSG00000196498
chr3	10320508	10321061	ATC	-	SEC13	ENSG00000157020				chr19	49909807	49909884	GTG	-	NUP62	ENSG00000213024
chr3	12663812	12664201	GTG	-	RAF1	ENSG00000132155				chr1	172442622	172444086	GTG	-	PIGC	ENSG00000135845
chr3	12841493	12841582	GTG	-	RPL32	ENSG00000144713				chr16	68315896	68315979	GTG	+	PRMT7	ENSG00000132600
chr3	37175817	37176308	CTG	-	LRRFIP2	ENSG00000093167				chr3	12663812	12664125	GTG	-	RAF1	ENSG00000132155
chr3	41199620	41199742	ACG	+	CTNNB1	ENSG00000168036				chr1	178725164	178725419	GTG	+	RALGPS2	ENSG00000116191
chr3	49028757	49029397	CTG	-	IMPDH2	ENSG00000178035				chr20	33993645	33994131	GTG	+	RALY	ENSG00000125970
chr3	49470131	49470573	CTG	+	DAG1	ENSG00000173402				chr11	119018284	119018690	GTG	-	RPS25	ENSG00000118181
chr3	50320026	50320535	CTG	-	HYAL2	ENSG00000068001				chr3	48898794	48898892	GTG	-	SLC25A20	ENSG00000178537
chr3	50327953	50328238	ACG	-	TUSC2	ENSG00000114383				chr12	46372508	46372867	GTG	-	SLC38A2	ENSG00000134294
chr3	51994934	51995469	CTG	-	RPL29	ENSG00000162244				chr17	76384649	76385105	GTG	+	SPHK1	ENSG00000176170
chr3	69052086	69052339	CTG	-	TMF1	ENSG00000144747				chr16	75647785	75647882	GTG	+	TERF2IP	ENSG00000166848
chr3	88057637	88058223	ATA	-	CGGBP1	ENSG00000163320				chr11	57530189	57530234	GTG	-	TIMM10	ENSG00000134809
chr3	98522848	98523066	GTG	-	CLDND1	ENSG00000080822				chr11	5680177	5680238	GTG	-	TRIM5	ENSG00000132256
chr3	98901326	98901695	ATG	-	DCBLD2	ENSG00000057019				chr11	64317526	64318084	GTG	-	TRMT112	ENSG00000173113
chr3	101574193	101574279	CTG	+	PCNP	ENSG00000081154				chr1	151557445	151557940	GTG	+	TUFT1	ENSG00000143367
chr3	136195113	136196335	ATG	-	MSL2	ENSG00000174579				chr19	50020584	50020647	GTG	-	VRK3	ENSG00000105053
chr3	139389550	139389648	ATC	-	COPB2	ENSG00000184432				chr15	80120327	80120344	GTG	+	ZFAND6	ENSG00000086666
chr3	148991571	148991640	CTG	+	GYG1	ENSG00000163754				chr2	219228024	219228053	TTG	-	ATG9A	ENSG00000198925
chr3	161221323	161221724	GTG	+	NMD3	ENSG00000169251				chr19	50799293	50799357	TTG	-	C19orf48	ENSG00000167747
chr3	186570162	186570897	TTG	+	DNAJB11	ENSG00000090520				chr19	1269334	1269410	TTG	+	CIRBP	ENSG00000099622
chr3	196942425	196942523	GTG	-	NCBP2	ENSG00000114503				chr11	108008919	108009348	TTG	+	CUL5	ENSG00000166266
chr4	6640685	6640755	GTG	+	MRFAP1	ENSG00000179010				chr17	64506119	64506289	TTG	-	DDX5	ENSG00000108654
chr4	6707700	6709827	CTG	-	MRFAP1L1	ENSG00000178988				chr17	64506119	64506521	TTG	-	DDX5	ENSG00000108654
chr4	55395956	55396189	CTG	+	TMEM165	ENSG00000134851				chr17	37509878	37510764	TTG	+	DUSP14	ENSG00000276023
chr4	77075471	77075989	TTG	-	CCNI	ENSG00000118816				chr14	34539628	34539710	TTG	-	EAPP	ENSG00000129518
chr4	102826484	102827010	ACG	-	UBE2D3	ENSG00000109332				chr17	75393628	75393765	TTG	-	GRB2	ENSG00000177885
chr5	10761013	10761101	CTG	-	DAP	ENSG00000112977				chr14	61695539	61695804	TTG	+	HIF1A	ENSG00000100644
chr5	39424803	39425233	ACG	-	DAB2	ENSG00000153071				chr2	197499993	197500436	TTG	+	HSPE1	ENSG00000115541
chr5	72320180	72320255	TTG	-	MRPS27	ENSG00000113048				chr20	31605288	31605387	TTG	+	ID1	ENSG00000125968
chr5	82278323	82278396	ATG	-	RPS23	ENSG00000186468				chr16	254387	254413	TTG	+	ITFG3	ENSG00000167930
chr5	86617972	86618055	TTG	+	COX7C	ENSG00000127184				chr11	18394387	18394636	TTG	+	LDHA	ENSG00000134333
chr5	131165205	131165301	TTG	-	HINT1	ENSG00000169567				chr14	73409936	73410068	TTG	-	NUMB	ENSG00000133961
chr5	138542633	138542936	ATG	-	ETF1	ENSG00000120705				chr3	12328002	12328274	TTG	+	PPARG	ENSG00000132170
chr5	139561166	139561815	ACG	+	UBE2D2	ENSG00000131508				chr12	55986868	55986960	TTG	+	RAB5B	ENSG00000111540
chr5	172834337	172834433	GTG	+	ERGIC1	ENSG00000113719				chr1	88983826	88984066	TTG	-	RBMXL1	ENSG00000213516
chr6	7313120	7313207	ATG	-	SSR1	ENSG00000124783				chr19	19192959	19193100	TTG	+	RFXANK	ENSG00000064490
chr6	33200866	33201245	TTG	+	SLC39A7	ENSG00000112473				chr1	1745723	1745992	TTG	-	SLC35E2	ENSG00000215790
chr6	33322861	33322959	ATG	-	DAXX	ENSG00000204209				chr16	68274690	68274726	TTG	+	SLC7A6	ENSG00000103064
chr6	33417958	33418070	GTG	-	CUTA	ENSG00000112514				chr18	47896756	47896809	TTG	-	SMAD2	ENSG00000175387
chr6	43516807	43516933	CTG	-	YIPF3	ENSG00000137207				chr1	9355742	9355891	TTG	+	SPSB1	ENSG00000171621
chr6	99414571	99416428	ATG	-	PNISR	ENSG00000132424				chr12	15882393	15882707	TTG	+	STRAP	ENSG00000023734
chr6	109382378	109382467	TTG	-	CD164	ENSG00000135535				chr19	39445803	39445890	TTG	+	SUPT5H	ENSG00000196235
chr6	136289712	136289795	ATG	-	BCLAF1	ENSG00000029363				chr11	68190076	68190152	TTG	-	SUV420H1	ENSG00000110066
chr6	170553242	170553307	ATC	-	PSMB1	ENSG00000008018				chr12	69359702	69359972	TTG	+	YEATS4	ENSG00000127337
chr7	26200571	26201301	CTG	-	HNRNPA2B1	ENSG00000122566				chr19	37089038	37089118	TTG	+	ZNF420	ENSG00000197050
chr7	26201756	26202609	GTG	+	CBX3	ENSG00000122565				chr22	39520683	39521449	TTG	+	ATF4	ENSG00000128272
chr7	56106363	56106431	CTG	-	CHCHD2	ENSG00000106153
chr7	74174355	74174442	ACG	+	EIF4H	ENSG00000106682
chr7	88219975	88220060	CTG	-	SRI	ENSG00000075142
chr7	100023418	100023506	ATT	+	ZKSCAN1	ENSG00000106261
chr7	101245004	101245081	GTG	-	FIS1	ENSG00000214253
chr7	103347642	103347711	ATC	+	PSMC2	ENSG00000161057
chr7	108001557	108001936	CTG	-	LAMB1	ENSG00000091136
chr7	112450459	112450782	ATC	+	IFRD1	ENSG00000006652
chr7	140479159	140479536	CTG	-	MKRN1	ENSG00000133606
chr7	151061588	151061987	CTG	+	SLC4A2	ENSG00000164889
chr8	11853454	11853819	GTG	-	CTSB	ENSG00000164733
chr8	38996753	38997063	GTG	+	ADAM9	ENSG00000168615
chr8	98044942	98045399	TTG	-	RPL30	ENSG00000156482
chr8	99893638	99893707	TTG	-	COX6C	ENSG00000164919
chr8	100951928	100952020	ATC	-	YWHAZ	ENSG00000164924
chr8	116866585	116866991	ATA	-	RAD21	ENSG00000164754
chr8	119832477	119832854	ATG	-	TAF2	ENSG00000064313
chr8	119832564	119832854	ATG	-	TAF2	ENSG00000064313
chr8	144104460	144104858	GTG	+	MAF1	ENSG00000179632
chr9	34637546	34637844	CTG	-	SIGMAR1	ENSG00000147955
chr9	83980152	83980250	CTG	-	HNRNPK	ENSG00000165119
chr9	87725734	87726249	ACG	+	CTSL	ENSG00000135047
chr9	100098783	100098857	TTG	-	ERP44	ENSG00000023318
chr9	107283278	107283629	ATG	+	RAD23B	ENSG00000119318
chr9	111896813	111897215	ACG	+	UGCG	ENSG00000148154
chr9	121370187	121370253	CTG	-	STOM	ENSG00000148175
chr9	127449609	127451405	GTG	-	RPL12	ENSG00000197958
chr9	127451317	127451406	GTG	-	RPL12	ENSG00000197958
chr9	128420480	128421074	GTG	+	CERCAM	ENSG00000167123
chr9	133375921	133376010	ACG	-	SURF4	ENSG00000148248
chrX	71283191	71283721	ACG	+	NONO	ENSG00000147140
chrX	77785844	77786233	TTG	-	ATRX	ENSG00000085224
chrX	103685170	103685260	CTG	-	MORF4L2	ENSG00000123562
chrX	109683135	109683666	ATC	-	ACSL4	ENSG00000068366

## Sheet: d_ORFs-top
		Strong dORFs hg38_OIS-BJ-fibro									Strong dORFs hg38-OIS_IMR-90
chr	start	stop	most probable start codon	strand	gene	Ensmble_ID			chr	start	stop	most probable start codon	strand	gene	Ensmble_ID
chr7	5527146	5527867	TTG	-	ACTB	ENSG00000075624			chr14	102080738	102081711	ATG	-	HSP90AA1	ENSG00000080824
chr17	81509977	81510833	TTG	-	ACTG1	ENSG00000184009			chr10	17237272	17237585	GTG	+	VIM	ENSG00000026025
chr1	33013043	33013402	TTG	-	AK2	ENSG00000004455			chr2	1631887	1634203	ATG	-	PXDN	ENSG00000130508
chr2	218234351	218235052	TTG	+	ARPC2	ENSG00000163466			chr8	30063126	30063823	ATG	-	SARAF	ENSG00000133872
chr1	41009593	41012550	TTG	+	CTPS1	ENSG00000171793			chr12	46358189	46361110	TTG	-	SLC38A2	ENSG00000134294
chr1	85582415	85583653	TTG	+	CYR61	ENSG00000142871			chr1	156009048	156009539	TTG	-	SSR2	ENSG00000163479
chr1	236482649	236484930	TTG	+	EDARADD	ENSG00000186197			chr1	156009360	156009539	CTG	-	SSR2	ENSG00000163479
chr3	120396222	120396968	TTG	-	FSTL1	ENSG00000163430			chr14	34706769	34712864	GTG	-	CFL2	ENSG00000165410
chr12	10221786	10223123	TTG	+	GABARAPL1	ENSG00000139112			chr14	34706769	34712864	ATG	-	CFL2	ENSG00000165410
chr14	95543273	95544724	TTG	+	GLRX5	ENSG00000182512			chr3	57571363	57572211	ATG	-	ARF4	ENSG00000168374
chr1	244853695	244854503	TTG	-	HNRNPU	ENSG00000153187			chr14	75131470	75134884	ATG	-	TMED10	ENSG00000170348
chr16	83808679	83809425	TTG	+	HSBP1	ENSG00000230989			chr6	73515750	73517809	GTG	-	EEF1A1	ENSG00000156508
chr15	90499994	90501389	TTG	+	IQGAP1	ENSG00000140575			chr7	5527151	5527747	TTG	-	ACTB	ENSG00000075624
chr9	137107962	137109183	TTG	+	MAN1B1	ENSG00000177239			chr20	50081124	50082767	TTG	-	UBE2V1	ENSG00000244687
chr11	32101994	32103480	TTG	+	RCN1	ENSG00000049449			chr1	1253914	1255202	ATG	-	UBE2J2	ENSG00000160087
chr19	49489783	49491099	TTG	+	RPL13A	ENSG00000142541			chr7	35904294	35905307	ATG	+	SEPTIN7	ENSG00000122545
chr12	46358480	46361209	TTG	-	SLC38A2	ENSG00000134294			chr1	153959099	153960097	GTG	-	SLC39A1	ENSG00000143570
chr1	156009085	156009622	TTG	-	SSR2	ENSG00000163479			chr2	42349338	42351218	ATG	-	COX7A2L	ENSG00000115944
chr12	15902916	15903478	TTG	+	STRAP	ENSG00000023734			chr10	32900392	32901569	ATG	-	ITGB1	ENSG00000150093
chr19	16099666	16102341	TTG	+	TPM4	ENSG00000167460			chr10	32900392	32901569	TTG	-	ITGB1	ENSG00000150093
chr7	44208132	44214269	TTG	+	YKT6	ENSG00000106636			chr6	109366514	109368278	TTG	-	CD164	ENSG00000135535
chr1	228097851	228098188	GTG	+	ARF1	ENSG00000143761			chr6	109367821	109368278	TTG	-	CD164	ENSG00000135535
chr19	582305	582585	GTG	+	BSG	ENSG00000172270			chr3	49359145	49360208	ATG	-	RHOA	ENSG00000067560
chr7	116558945	116559636	GTG	+	CAV1	ENSG00000105974			chr16	83811421	83819737	TTG	+	HSBP1	ENSG00000230989
chr3	133587174	133590260	GTG	+	CDV3	ENSG00000091527			chr4	98871684	98881027	TTG	-	EIF4E	ENSG00000151247
chr19	1036798	1039064	GTG	+	CNN2	ENSG00000064666			chr14	21210534	21211222	GTG	-	HNRNPC	ENSG00000092199
chr6	73517514	73517991	GTG	-	EEF1A1	ENSG00000156508			chr17	75776434	75778594	ATG	-	H3-3B	ENSG00000132475
chr12	76049145	76049737	GTG	-	NAP1L1	ENSG00000187109			chr19	16553371	16553678	GTG	-	SLC35E1	ENSG00000127526
chr12	112501161	112504796	GTG	+	PTPN11	ENSG00000179295			chr17	3662896	3663747	ATG	-	TAX1BP3	ENSG00000213977
chr11	75571780	75572542	GTG	+	SERPINH1	ENSG00000149257
chr9	133361449	133363728	GTG	-	SURF4	ENSG00000148248
chr3	23890508	23891089	GTG	+	UBE2E1	ENSG00000170142
chr10	17234692	17235085	GTG	+	VIM	ENSG00000026025
chr14	23058566	23059474	CTG	-	ACIN1	ENSG00000100813
chr15	45606394	45606801	CTG	+	BLOC1S6	ENSG00000104164
chr2	47160163	47160804	CTG	-	CALM2	ENSG00000143933
chr7	128769094	128771477	CTG	+	CALU	ENSG00000128595
chr7	66152207	66154568	CTG	+	CRCP	ENSG00000241258
chr14	22575058	22575157	CTG	-	DAD1	ENSG00000129562
chr2	241675746	241676237	CTG	-	DTYMK	ENSG00000168393
chr7	74194740	74197076	CTG	+	EIF4H	ENSG00000106682
chr1	8861006	8861429	CTG	-	ENO1	ENSG00000074800
chr17	7240426	7240919	CTG	-	GABARAP	ENSG00000170296
chr4	6640713	6642695	CTG	+	MRFAP1	ENSG00000179010
chr5	142142977	142144676	CTG	+	NDFIP1	ENSG00000131507
chr16	46697457	46698382	CTG	+	ORC6	ENSG00000091651
chr8	100704296	100704390	CTG	-	PABPC1	ENSG00000070756
chr10	97432354	97432690	CTG	+	PGAM1	ENSG00000171314
chr15	72199104	72199756	CTG	-	PKM	ENSG00000067225
chr9	34634721	34635858	CTG	-	SIGMAR1	ENSG00000147955
chr5	177595266	177595577	CTG	+	TMED9	ENSG00000184840
chr17	7402982	7403390	CTG	-	TMEM256	ENSG00000205544
chr16	3021770	3022383	CTG	+	TNFRSF12A	ENSG00000006327
chr1	154156379	154157721	CTG	-	TPM3	ENSG00000143549
chr19	12730639	12731068	CTG	-	TRIR	ENSG00000123144
chr15	60347143	60347689	ATG	-	ANXA2	ENSG00000182718
chr9	114597569	114598915	ATG	+	ATP6V1G1	ENSG00000136888
chr19	13778051	13778461	ATG	+	C19ORF53	ENSG00000104979
chr5	179726837	179729954	ATG	+	CANX	ENSG00000127022
chr7	56063012	56063299	ATG	+	CCT6A	ENSG00000146731
chr10	68982542	68983683	ATG	+	DDX21	ENSG00000165732
chr17	41690781	41691630	ATG	+	EIF1	ENSG00000173812
chr5	172950708	172952680	ATG	+	ERGIC1	ENSG00000113719
chr10	14519901	14521306	ATG	-	FAM107B	ENSG00000065809
chr20	1369738	1372240	ATG	-	FKBP1A	ENSG00000088832
chr1	67687697	67687986	ATG	+	GADD45A	ENSG00000116717
chr19	34365025	34365388	ATG	+	GPI	ENSG00000105220
chr6	158191976	158192881	ATG	+	GTF2H5	ENSG00000272047
chr17	75778324	75778715	ATG	-	H3F3B	ENSG00000132475
chr6	34244830	34245151	ATG	+	HMGA1	ENSG00000137309
chr21	39342314	39343159	ATG	-	HMGN1	ENSG00000205581
chr1	26474571	26475360	ATG	+	HMGN2	ENSG00000198830
chr7	26192494	26192577	ATG	-	HNRNPA2B1	ENSG00000122566
chr2	177219246	177221976	ATG	+	HNRNPA3	ENSG00000170144
chr5	55935124	55941819	ATG	-	IL6ST	ENSG00000134352
chr10	32900276	32901635	ATG	-	ITGB1	ENSG00000150093
chr16	1698810	1699599	ATG	+	JPT2	ENSG00000206053
chr16	56608594	56609497	ATG	+	MT2A	ENSG00000125148
chr2	191685598	191686939	ATG	+	NABP1	ENSG00000173559
chrX	78125789	78126267	ATG	+	PGK1	ENSG00000102144
chr17	47946613	47947413	ATG	+	PNPO	ENSG00000108439
chr2	1633922	1634323	ATG	-	PXDN	ENSG00000130508
chr12	130875881	130876234	ATG	+	RAN	ENSG00000132341
chr12	56117481	56117826	ATG	+	RPL41	ENSG00000229117
chr9	128694123	128694728	ATG	+	SET	ENSG00000119335
chr17	59111885	59112332	ATG	-	SKA2	ENSG00000182628
chr10	69103870	69104541	ATG	+	SRGN	ENSG00000122862
chr13	113640119	113640684	ATG	+	TFDP1	ENSG00000198176
chr2	128189716	128191428	ATG	+	UGGT1	ENSG00000136731

## Sheet: gene_priot
OIS			H2O2			RS
Gene	Enrichment		Gene	Enrichment		Gene	Enrichment
GNAO1	54.8004		CALM2	179.667		CCND1	20.1851
IGFBP3	33.0702		CFL1	115.812		EIF4A2	20.1389
MMP1	31.8792		ARF4	109.428		LGALS1	20.0358
TP53	28.0021		VIM	103.257		SERPINE1	11.7195
ANGPTL4	25.3948		ITGB1P1	90.1598		FN1	11.5109
MEIS1	25.2294		S100A11	83.6519		NAV1	11.3729
CXCL8	25.2145		UBB	80.3025		ATP2A2	11.324
FAS	25.0674		PPIA	79.0943		IGFBP7	11.1223
CST1	24.6441		CTSB	76.1929		CANX	11.0526
SAA1	23.993		EEF1A1	75.806		IGFBP5	11.0328
INHBA	23.2556		RPS6	73.6836		THBS1	10.9848
HSPA2	23.0581		RACK1	62.3165		COTL1	10.9786
PLAU	22.5999		ANXA2	55.4773		CALD1	10.8985
TLE4	21.2894		UBA52	53.6524		GDF7	10.8469
SARAF	20.9091		MYL12A	51.0423		CTTN	10.7601
SAA2	20.4348		PFN1	46.404		COL1A2	10.7093
CD44	20.2571		S100A10	45.9062		SEC61A1	10.535
ACTR3	20.0459		S100A6	43.3577		CD44	10.5149
H2AC13	17.964		RPL10A	42.9912		ITGB1	10.5095
CREB3L1	17.5728		DSTN	42.6514		IGFBP2	10.4972
SERPI01	16.9272		RPS16	42.1547		MT1HL1	10.4874
GOLGA4	16.7537		TMEM223	42.1172		EIF2S3	10.4771
SERPINE2	16.4384		TAGLN	39.7872		CALM2	10.4549
ZNF638	15.6882		CAV1	39.4392		DCN	10.403
CXCL1	15.5851		IGFBP5	39.4315		SPARC	10.3844
PSEN1	15.566		MYL6	39.0481		HEXB	10.3701
ATF6B	15.4433		ACTB	38.8167		DVL3	10.2862
GALNT5	15.4243		TPM2	37.5949		TXN	10.2743
HIF1A	15.2793		UBC	36.504		TGFBI	10.2678
CST2	14.8951		DAD1	36.1044		TAGLN	10.2407
COL4A1	14.1184		LDHA	35.9741		AP2M1	10.1904
PPP2R1A	14.0414		LDHA	35.9741		SPTAN1	10.1898
TSC22D1	13.8341		SLC25A3	35.5166		PLD3	10.1737
EIF4E2	13.791		ATP5IF1	35.2382		RBPMS	10.1723
DDB2	13.6231		CAMSAP3	34.9393		CALR	10.1714
MT1X	13.3266		TMBIM6	34.1071		PNPLA2	10.1597
NEFL	13.2774		RPS17	34.0316		COL1A1	10.1407
GCC2	12.9213		P4HB	33.7654		BTF3	10.1365
HLA-F	12.9183		BSG	32.5841		RPS9	10.126
EIF5B	12.8813		KDELR1	32.0534		PTBP1	10.1031
SLC6A15	12.8259		SAP18	31.7242		HYPK	10.0971
MME	12.7378		AK7	30.9499		TMEM165	10.0718
CST4	12.525		LGALS1	30.2749		CCSER2	10.0569
H3C10	12.3659		SH3BGRL3	29.8384		SOD1	10.0308
SEC11A	12.2442		CD63	29.7481		GPAA1	10.0298
MAX	12.1594		BANF1	29.5946		MT2A	10.0267
TTK	11.6843		RPS4X	29.55		CLTC	10.0181
BOD1L1	11.6144		ALDOA	29.2631		CSNK2A3	9.67148
PDK1	11.6071		ACTG1	29.0772		PTCD1	8.51595
H2AC14	11.6071		PCBP2	27.059		PGBD3	8.39872
HRAS	11.5658		MYL12B	26.7627		STRA6	7.63423
SYTL4	11.2722		TMSB10	26.354		CORO7	7.59318
PRKACA	11.2426		IFITM3	26.3244		SGCG	7.50072
PPP1R15B	11.2009		TPI1	26.0791		PRH2	7.46872
THBS1	11.1074		IGFBP3	26.0484		SDK2	7.27691
PDGFRB	11.0603		FAU	25.898		KCNA3	7.22899
DHX30	11.0409		FAM189B	25.7115		MYCT1	7.21528
UBE2V1	11.0342		TBCA	25.642		SPIN2A	6.91212
PPT1	10.9081		CHORDC1P5	25.6342		KCNMB4	6.62419
LARP4	10.9047		RANP1	25.4182		HNRNPCL1	6.53922
PSG6	10.8998		AP2S1	25.2344		SLC35F3	6.5084
ACTC1	10.8357		YWHAZ	25.2277		GGTLC2	6.42077
STC1	10.8262		FSTL1	25.0755		LRRC37A	6.41685
POTEJ	10.8133		CD44	25.0408		LCP1	6.37168
SLC20A1	10.7854		SOD2	24.7855		GRAMD2	6.33283
RPL7P16	10.778		TPM4	24.7585		MPP7	6.17076
ATP1B1	10.7532		RPS15	24.4645		MFSD7	6.06958
PSG2	10.6843		RPLP2	24.4376		HSFX2	6.06687
QPCT	10.6298		PRDX2	24.2627		LILRB2	5.9774
HSP90AA1	10.4835		RHOA	23.5912		INPP5D	5.9769
PPA2	10.4328		TGFBI	23.4571		PVRIG	5.85575
MARS1	10.321		SEC61G	23.3784		HCRTR2	5.75416
GDE1	10.3166		CTAG2	23.3415		CLDN16	5.72645
RNF13	10.3157		F3	22.9813		PFKFB1	5.72255
WNT5A	10.271		HSPA8	22.8872		XKR9	5.65436
FAM3A	10.2375		ARF1	22.8681		C1GALT1C1L	5.61534
PRKAG2	10.2345		COX7C	22.3796		TNFSF13	5.58287
GNG5P2	10.1772		PGAM1	22.2395		PIK3R5	5.57187
HLA-B	10.1767		ARPC1A	22.1162		SPATA4	5.52302
RB1CC1	10.1645		DKK3	22.0341		HOXA9	5.49921
RBM23	10.1305		PDIA3	21.9302		CES1	5.42778
MCEE	10.1198		ANXA5	21.6895		ALOXE3	5.272
RETREG3	10.1062		IGFBP7	21.5466		DCAF4L1	5.24746
APH1A	10.0902		PRDX6	21.4807		ZP3	5.19636
GOLT1B	10.0647		BTF3	21.3928		CPLX1	5.19038
IL11	10.0295		RPLP0P6	21.3854		EFCAB5	5.15994
TPR	10.023		SEPTIN7P7	21.2492		ASXL3	5.15108
PSG10P	10.0214		NACA	21.1585		KCTD8	5.11176
OSBPL9	10.0039		TPT1	21.1196		ZGLP1	5.10673
COL4A2	9.93717		RPL7A	21.088		L3MBTL4	5.09316
ADCY9	9.91686		ENO1	20.9122		LY9	5.06578
CEP290	9.86868		ACTA1	20.5977		TEX12	5.05444
IGF2BP3	9.83693		CD81	20.547		IGSF3	5.05386
ATF2	9.56727		CD151	20.4621		NHLH1	5.02893
ITGA4	9.56019		EEF1A1P5	20.4282		KCTD14	5.02178
TRA2A	8.86666		UBE2I	20.373		P2RX1	4.95451
IFNAR1	8.73817		NDUFA4	20.3635		TLL2	4.95056
BCL6	8.01571		CD59	20.3029		PSG2	4.91422
CKS2	7.99073		ASTN2	20		P2RX7	4.91193
MAD1L1	7.77782		NUTF2	19.7134		ESRRG	4.89871
CCNG1	7.68722		CDC42EP3	19.174		SYN2	4.893
ANAPC10	7.31909		LAPTM4B	18.9843		GOLGA6L3	4.88443
COL1A1	7.27225		TIMP1	18.9065		ILDR2	4.88263
APH1B	6.75436		TINCR	18.746		TMEM145	4.87997
U2SURP	6.62998		UBE2N	18.6461		NEFM	4.87191
PLAT	6.44818		TPM1	18.6421		RAB9B	4.8646
MEN1	6.28439		REEP5	18.5999		ITGB4	4.81507
EIF3G	6.11935		EIF3FP3	18.4846		GRM5	4.81469
PIGM	5.84704		EIF5A	18.2297		CNNM1	4.80029
NCSTN	5.7532		MYL9	18.125		FAM134B	-5.04682
SPCS3	4.96441		PRDX1	18.0938		TCHH	-5.07314
MRPS18C	4.93652		UCHL1	18.0399		ARHGEF4	-5.10369
YKT6	4.34462		PPIB	17.9886		SCX	-5.12067
SPTAN1	4.16796		CNN2	17.9613		KIF1A	-5.13893
XPC	3.84417		PTGES3	17.9595		ABHD16B	-5.2292
EIF3L	3.63244		SPARC	17.9589		CALR3	-5.26953
SLC30A6	3.40227		RPS19	17.9348		TMEM191B	-5.30088
IGFBP2	3.31156		TMEM14C	17.8869		C9orf24	-5.31621
COX17	3.08818		NDUFS5	17.7756		AK7	-5.32735
EIF3H	2.02094		SDC4	17.6302		ITM2A	-5.32889
ADD1	2.00289		ACTBP11	17.4634		MALL	-5.41315
CDK1	0.777493		RPL38	17.376		SLC38A3	-5.42619
PABPC1	0.63302		ATP5MC3	17.3713		ENTPD1	-5.53162
ITGA5	0.59022		HSPA1A	17.1362		MUC12	-5.53298
MTOR	0.247409		SERPINE1	16.9929		ST20	-5.55216
HMGA1	0.18445		TPI1P1	16.9523		PRR36	-5.68294
AKT1S1	0.0614598		ACTA2	16.7696		HSFX1	-5.7939
CLSPN	0.0371533		TPM3	16.5575		SIRPB1	-5.80805
LAMTOR1	0.0166566		RPL11	16.3329		MCMDC2	-5.81746
BUB3	0.0018283		ITGB1	16.3089		CCDC74B	-5.85649
CDKN1A	0.00144037		RPL24	16.1571		CDH15	-5.90569
MAPK3	0.000539348		MGST3	16.0065		RGPD3	-5.95972
RPTOR	0.000214306		STEEP1	15.9766		GGACT	-6.22488
LMAN2L	-2.012		GLRX	15.9492		CEACAM1	-6.23528
PFDN4	-2.30589		RPSA	15.9436		KLHDC9	-6.34649
SRP54	-3.65711		TIMP3	15.9242		ELOVL3	-6.47593
RPS16	-3.68593		HLA-A	15.8776		RASGEF1A	-6.52432
RPL7	-4.15165		PARP16	15.8681		CBWD6	-6.60197
MCM3	-4.28425		ATP5F1C	15.8602		ZNF726	-6.66334
SKP1	-4.30837		COMT	15.8424		EHF	-6.70791
RPL19	-4.77497		RPL35A	15.8088		FAM72A	-6.99476
SAMM50	-5.38676		RPL6	15.6733		MAP1LC3B2	-6.9974
RPL36AL	-5.4557		EEF2	15.5978		FAM86B2	-8.06653
MRPS9	-5.62496		SPCS3	15.587		GADD45A	-10.0064
PPIH	-5.63141		RPL17	15.4815		PPIA	-10.0085
PPP2R2A	-5.97995		SFT2D2	15.4768		ILK	-10.0164
RPL10	-6.06521		SMAD3	15.448		RIC8A	-10.0169
ZBTB17	-6.11162		CSNK1A1	15.4261		UQCRQ	-10.0258
RPL6	-6.79206		YWHAB	15.3719		TPM2	-10.0403
H3C8	-7.49758		ANP32B	15.2464		EEF1B2	-10.0572
THOC3	-7.57782		HSPB1	15.2233		LASP1	-10.0607
RPS8	-7.8888		RTN3P1	15.1304		S100A6	-10.0723
LSM2	-8.85942		SH3BGRL	14.5703		UBE2K	-10.0826
CTNNBL1	-9.60013		COL1A1	14.5453		DDB1	-10.087
FUT8	-10.2498		RAN	14.389		LGALS8	-10.0917
DDX46	-11.8582		EIF2S2	14.0332		RAN	-10.0974
MYL12A	-12.0007		HINT1	13.6127		SRSF5	-10.1069
MORF4L1	-12.0083		PTCH2	13.0477		P4HB	-10.1159
UBE2M	-12.0139		PTMS	12.9039		S100A11	-10.1209
STT3A	-12.0411		DDOST	12.7999		PSMD2	-10.1295
ARPC3	-12.0482		MT2A	12.3177		TPT1	-10.1362
IAH1	-12.0657		RPS29	12.2277		ANXA5	-10.1516
HSBP1	-12.0867		BAP1	12.1795		VIM	-10.1822
PTGES3	-12.1214		FN1	11.9616		SQSTM1	-10.1906
BTF3	-12.1263		IFITM2	11.9508		EIF5A	-10.1961
PAFAH1B1	-12.1528		SUB1	11.9346		ACTB	-10.2037
NOMO1	-12.1685		COX6B1	11.9174		MVP	-10.2091
BET1L	-12.197		MIF	11.3018		GSN	-10.217
HNRNPK	-12.1971		TCERG1	11.218		PFN1	-10.219
SMARCE1	-12.2172		H2AC6	11.1723		PKM	-10.2315
NID2	-12.2338		SF3A1	11.1218		EID2	-10.2633
CCL2	-12.2966		MYCBP	11.1162		FAM102B	-10.2662
P3H1	-12.3188		VAT1	11.0084		MPZL1	-10.27
MT1HL1	-12.338		CSTB	10.8858		TVP23C	-10.3103
RAB2A	-12.3821		CTSD	10.8123		DYNLL1	-10.3126
QSOX1	-12.3951		UBFD1	10.6998		GRINA	-10.3142
CD164	-12.4067		ARMC1	10.6611		B4GALT2	-10.3241
DYNLT1	-12.4287		STARD3NL	10.6449		CYB5R3	-10.3272
CHTF8	-12.5268		DDX39B	10.6401		GSTP1	-10.3351
PKIG	-12.53		EIF1	10.6173		FAM50A	-10.361
ADAM10	-12.5668		SEM1	10.6109		MYL12B	-10.4266
LTBP2	-12.5829		PDLIM7	10.607		ACTG1	-10.45
CNN3	-12.5867		EEF1G	10.5951		MIF	-10.4793
GNG5	-12.6079		EIF4E	10.5329		GRHPR	-10.5144
COL6A3	-12.6807		EIF3I	10.4211		RPL28	-10.5171
UBE2J2	-12.693		FAM102B	10.4111		MYL6	-10.5358
LPAR1	-12.7016		CTNNB1	10.3029		IDUA	-10.5805
ACTA2	-12.7338		CD36	7.29804		GNAI2	-10.5932
LDHB	-12.7477		ZNF600	-9.89532		BAG3	-10.6184
SKP1	-12.7638		CHMP1B	-10.0078		LMNA	-10.6419
NOMO3	-12.8025		CDKN1A	-10.0261		MYL12A	-10.7324
EIF4G1	-12.8089		MVB12A	-10.0429		CSTB	-10.7994
RRAS2	-12.8139		MCM4	-10.0664		MAGED1	-10.8172
TPM1	-12.8219		XPO1	-10.0695		RHOC	-10.8313
KDELR1	-12.8238		SIVA1	-10.7134		TIMP1	-10.9066
ATP6V0C	-12.8709		MDH1	-10.7405		CD59	-11.1121
FCGRT	-12.9083		CALR	-10.8056		CMC1	-11.4021
COX7A2L	-12.9624		TSR1	-10.8084		CFL1	-11.4097
SEC61B	-12.9651		SUB1	-10.8659		CD99	-11.5084
PPIA	-12.9869		PPP3R1	-10.9316		ACTA1	-12.0644
SLC39A1	-13.0128		PGRMC1	-10.9377		SELENOM	-12.1163
MYL6	-13.0697		EXOSC2	-10.9507		TMSB10	-12.465
LAMA4	-13.0942		EIF4A1	-10.9955		PTCH2	-13.0861
SLC38A2	-13.1225		MT1HL1	-11.0324		TICAM2	-14.9719
DDR2	-13.1607		ACTN2	-11.0324		BOLA2B	-16.0782
UBE2D3	-13.1755		ARPC1B	-11.0581		TMEFF1	-16.8673
NDUFA4	-13.2153		TARS1	-11.0688		EIF3CL	-17.9535
CHEK1	-13.2764		SART1	-11.0733		MRFAP1	-20.334
MYL12B	-13.3204		VCP	-11.0795
OS9	-13.4053		CCND1	-11.1062
TNC	-13.4368		ZNF551	-11.12
KDELR2	-13.4601		H2AZ2	-11.1454
TNFRSF1A	-13.5782		APMAP	-11.1678
HSPA8	-13.6591		CDK5RAP3	-11.2006
U2AF1L4	-13.8584		G3BP2	-11.5041
RASSF1	-13.9064		EEF1D	-11.5976
PLD3	-13.9331		EIF4A2	-11.9237
EHD2	-14.0455		ATP6V0C	-11.9717
EEF1A1	-14.074		COX4I1	-12.0479
TPI1	-14.0913		MDM4	-12.3718
COL3A1	-14.1291		FIS1	-12.6375
FADS2	-14.1374		RNF144B	-13.0715
HSPA5	-14.1974		CRIP1	-13.1299
MGAT1	-14.1981		GSTO1	-13.7221
SSR2	-14.2199		LMNA	-13.7268
PSMB2	-14.3351		ACLY	-14.5402
ITM2C	-14.3682		STRAP	-14.811
HSPB6	-14.3719		MYOF	-15.0702
GALNT2	-14.4458		ARL15	-15.1593
TMSB4X	-14.6223		MORC2	-15.209
CCDC80	-14.7371		SNAPC1	-15.2798
THBS2	-14.751		TTF1	-15.3711
SCD	-14.8438		TMEM68	-15.4037
PCOLCE	-14.9572		PRKCE	-15.5467
LDHA	-15.0223		LAMA1	-15.5687
PXDN	-15.1388		EMP2	-15.5952
TAX1BP3	-15.2025		PSMA6	-15.6046
IFITM3	-15.2118		RNF213	-15.8618
IFITM2	-15.3513		ARRB1	-15.8753
PGK1	-15.3835		SSH3	-15.9844
EIF5A	-15.3978		IQGAP1	-16.0428
TBL1X	-15.6		TBC1D7	-16.2288
EIF4G2	-15.7563		GLG1	-16.3877
B4GALT4	-15.8		HOXB6	-16.4413
TMSB10	-16.0578		MACF1	-16.5309
NDRG1	-16.2707		MLLT10	-16.5542
SMAD3	-16.3522		MMP16	-16.5731
PLXNB2	-16.4097		PNISR	-16.6002
H3-3B	-16.4389		ZC3H6	-16.8158
GLRX	-16.5		TACO1	-16.9774
MBOAT7	-16.637		EGFR	-16.9813
ANXA5	-16.68		MTIF3	-17.192
TXN	-16.8		IFT172	-17.3352
SAP30	-16.8		EP300	-17.7226
SLC45A3	-17.1929		ITGA2	-17.9487
CLIC4	-17.3139		NNT	-18.652
PFN1	-17.5931		ENDOD1	-18.8942
CFL1	-17.5994		PAM	-18.9993
TP53I11	-17.9785		HSPB11	-19.3245
ACTR2	-18.1		CRIM1	-19.4923
SERPINH1	-18.149		FLNC	-19.7694
CD63	-18.3251		PCM1	-19.9154
THY1	-18.5585		PKM	-20.322
SEPTIN2	-18.7371		SESN1	-20.3447
RAB1A	-19.2		CALD1	-20.3538
SH3BGRL3	-19.3746		GOLGB1	-21.0857
CAPZB	-19.4234		FBN1	-21.2542
CD46	-20.3103		DYNC1H1	-21.3375
HNRNPC	-20.5286		MCCC1	-21.8361
P4HB	-20.577		LTBP1	-23.2889
TMED10	-21.1693		MAP1A	-23.9361
LOX	-21.5674		NOTCH2	-24.0827
LPAR3	-22.0025		VPS13D	-24.2464
SOD2	-22.4728		PXK	-24.6062
TPM2	-22.9466		NIN	-24.9901
CLU	-23.4983		RRBP1	-25.3918
ENO1	-23.7878		RPL18	-25.4657
MFGE8	-24.0052		RPL13A	-27.1367
ANXA2	-24.3036		ATRN	-27.3968
SDC4	-24.308		RPL32	-27.9156
PDIA3	-24.7651		PNPLA8	-28.2086
VIM	-25.0766		RPL19	-29.9641
PRDX6	-25.1822		RPL5P9	-30.0488
ARF4	-25.3091		HSPG2	-30.1134
ITGB1	-25.3939		HDLBP	-32.0672
COL1A2	-26.6774		RPL27A	-33.0445
CTSB	-27.0544		RPS5	-33.0479
RHOA	-29.4819		RPL28	-33.8468
BGN	-29.8332		HUWE1	-34.7336
ALDOA	-30.5222		RPS11	-34.9169
PKM	-31.5017		RPL27	-35.6969
HSPA1L	-31.5239		TLN1	-38.0529
ACTB	-32.541		DST	-42.419
MRPL23	-33.0662		PUM2	-47.7265
TSC1	-34.9619		RPL23	-49.9597
PKN1	-35.1493		FLNA	-50.6799
LUM	-37.1411		PRPF8	-53.3601
CAV1	-37.6075		UBR4	-60.6644
FN1	-45.106		LAMB2	-61.9869
ITGB3	-53.3431		IGF2R	-62.1856
CEMIP	-56.8866		RPL10	-85.1707
REL	-61.3213		SPTAN1	-127.063
DCN	-63.2592		AHNAK	-169.036
RARA	-71.6611
MLF1	-85.7059

## Sheet: IRES
	OIS-BJ fibroblast							H2O2-4h-Hela							H2O2-IMR-90							OIS-IMR-90
	strong predicted IREs based on structure and sequence							strong predicted IREs based on structure and sequence							strong predicted IREs based on structure and sequence							strong predicted IREs based on structure and sequence
chr	start	stop	Ensmble_ID	Gene	strand		chr	start	stop	Ensmble_ID	Gene	strand		chr	start	stop	Ensmble_ID	Gene	strand		chr	start	stop	Ensmble_ID	Gene	strand
chr17	16381090	16381184	ENSG00000170315	UBB	+		chr11	10807295	10807381	ENSG00000110321	EIF4G2	-		chr16	3065784	3065811	ENSG00000008517	IL32	+		chr5	149550075	149550299	ENSG00000113712	CSNK1A1	-
chr6	113857344	113857745	ENSG00000277443	MARCKS	+		chr20	31605288	31605387	ENSG00000125968	ID1	+		chr17	42999722	43000019	ENSG00000131469	RPL27	+		chr17	7241360	7241460	ENSG00000170296	GABARAP	-
chr1	108950353	108950448	ENSG00000121940	CLCC1	-		chr10	112950451	112950756	ENSG00000148737	TCF7L2	+		chr17	7241360	7241460	ENSG00000170296	GABARAP	-		chr17	7241360	7241460	ENSG00000262526	None	-
chr1	108950353	108950448	ENSG00000274068	None	-		chr13	27251308	27251585	ENSG00000122026	RPL21	+		chr2	216694776	216695525	ENSG00000115461	IGFBP5	-		chr6	24718669	24720836	ENSG00000112308	C6orf62	-
chr11	123062063	123062136	ENSG00000109971	HSPA8	-		chr2	10445154	10445264	ENSG00000115758	ODC1	-		chr5	141970704	141970877	ENSG00000013561	RNF14	+		chr8	60558408	60558923	ENSG00000104388	RAB2A	+
chr11	96387139	96387613	ENSG00000149231	CCDC82	-		chr12	55986868	55986960	ENSG00000111540	RAB5B	+									chr15	76274448	76274494	ENSG00000140374	ETFA	-
chr15	92900341	92900824	ENSG00000173575	CHD2	+		chr17	68514986	68515119	ENSG00000108946	PRKAR1A	+									chr1	54047267	54048013	ENSG00000116209	TMEM59	-
chr14	94129261	94129589	ENSG00000119632	IFI27L2	-		chr17	16381090	16381184	ENSG00000170315	UBB	+									chr10	119818716	119819483	ENSG00000198825	INPP5F	+
chr19	35648322	35648403	ENSG00000126267	COX6B1	+		chr3	41224020	41224068	ENSG00000168036	CTNNB1	+									chrX	100635570	100635746	ENSG00000000003	TSPAN6	-
chr2	112646562	112646828	ENSG00000144136	SLC20A1	+		chr12	76084566	76085033	ENSG00000187109	NAP1L1	-									chr7	137928280	137928366	ENSG00000182158	CREB3L2	-
chr2	55268577	55269038	ENSG00000085760	MTIF2	-		chr11	502162	502249	ENSG00000023191	RNH1	-									chr6	63576436	63576880	ENSG00000112245	PTP4A1	+
chr20	31605288	31605387	ENSG00000125968	ID1	+		chr12	6944022	6944121	ENSG00000111678	C12orf57	+									chr4	128272399	128273061	ENSG00000164040	PGRMC2	-
chr19	35648322	35648403	ENSG00000126267	COX6B1	+		chr11	125572457	125572527	ENSG00000149547	EI24	+									chr11	123059155	123059448	ENSG00000109971	HSPA8	-
chrX	71283191	71283721	ENSG00000147140	NONO	+																chr1	42931046	42931125	ENSG00000117394	SLC2A1	-
chr1	35557798	35558190	ENSG00000020129	NCDN	+																chr11	10807296	10807381	ENSG00000110321	EIF4G2	-
chr9	125240675	125241342	ENSG00000044574	HSPA5	-
chr1	27914443	27914513	ENSG00000117748	RPA2	-
chr1	114757924	114757993	ENSG00000009307	CSDE1	-
chr10	60778477	60778570	ENSG00000170312	CDK1	+
chr12	76084566	76084659	ENSG00000187109	NAP1L1	-
chr12	98645289	98645835	ENSG00000120868	APAF1	+
	overlap IRES for Human IRES atlas OIS-BJ fibro							overlap IRES for Human IRES atlas H2O2-4h-Hela							overlap IRES for Human IRES atlas H2O2-IMR-90							overlap IRES for Human IRES atlas OIS-IMR90
chr	start	stop	Ensmble_ID	Gene	strand		chr	start	stop	Ensmble_ID	Gene	strand		chr	start	stop	Ensmble_ID	Gene	strand		chr	start	stop	Ensmble_ID	Gene	strand
chr1	35557798	35558190	ENSG00000020129	NCDN	+		chr17	81893551	81893614	ENSG00000141552	ANAPC11	+		chr2	216695296	216695499	ENSG00000115461	IGFBP5	-		chr1	27838699	27838852	ENSG00000117751	PPP1R8	+
chr1	65420651	65420740	ENSG00000213625	LEPROT	+		chr11	72111411	72111496	ENSG00000110200	ANAPC15	-		chr10	13108205	13108289	ENSG00000123240	OPTN	+		chr1	51746710	51746740	ENSG00000117859	OSBPL9	+
chr1	65420651	65420740	ENSG00000116678	LEPR	+		chr15	60397257	60397338	ENSG00000182718	ANXA2	-		chr16	3065784	3065811	ENSG00000008517	IL32	+		chr1	65425307	65425378	ENSG00000213625	LEPROT	+
chr1	156338184	156338247	ENSG00000163468	CCT3	-		chr3	48922747	48922811	ENSG00000177479	ARIH2	+		chr17	22523681	22523854	ENSG00000256618	None	+		chr1	65425307	65425378	ENSG00000116678	LEPR	+
chr1	164559183	164559822	ENSG00000185630	PBX1	+		chr2	233251570	233251827	ENSG00000085978	ATG16L1	+		chr17	22523978	22524061	ENSG00000256618	None	+		chr1	203796425	203796496	ENSG00000257315	ZBED6	+
chr11	9664080	9664179	ENSG00000133789	SWAP70	+		chr12	89655886	89656107	ENSG00000070961	ATP2B1	-		chr11	10508653	10508866	ENSG00000255823	None	-		chr1	203796425	203796496	ENSG00000058673	ZC3H11A	+
chr11	14498928	14498985	ENSG00000256206	None	-		chr2	218659771	218660421	ENSG00000074582	BCS1L	+		chr12	6868899	6868987	ENSG00000111669	TPI1	+		chr1	207752123	207752212	ENSG00000117335	CD46	+
chr11	46700550	46700615	ENSG00000175220	ARHGAP1	-		chr12	92145535	92145897	ENSG00000133639	BTG1	-		chr7	44799392	44799454	ENSG00000196262	PPIA	+		chr10	13108205	13108289	ENSG00000123240	OPTN	+
chr11	66616625	66616720	ENSG00000239306	RBM14	+		chr11	16738400	16738778	ENSG00000110696	C11orf58	+		chr13	97275632	97275952	ENSG00000139793	MBNL2	+		chr10	73911797	73911891	ENSG00000122861	PLAU	+
chr11	70405264	70405361	ENSG00000085733	CTTN	+		chr12	6944022	6944121	ENSG00000111678	C12orf57	+		chr13	97275979	97276235	ENSG00000139793	MBNL2	+		chr11	834530	834591	ENSG00000177697	CD151	+
chr11	86068780	86069084	ENSG00000073921	PICALM	-		chr17	67993146	67993552	ENSG00000186665	C17orf58	-		chr3	48922748	48922811	ENSG00000177479	ARIH2	+		chr11	8956274	8956298	ENSG00000175348	TMEM9B	-
chr11	118785832	118786518	ENSG00000110367	DDX6	-		chr17	78997622	78997963	ENSG00000171302	CANT1	-		chr2	216695296	216695499	ENSG00000115461	IGFBP5	-		chr11	10807296	10807381	ENSG00000110321	EIF4G2	-
chr12	46370798	46371379	ENSG00000134294	SLC38A2	-		chr11	834529	834591	ENSG00000177697	CD151	+		chr10	13108205	13108289	ENSG00000123240	OPTN	+		chr11	27700164	27700221	ENSG00000176697	BDNF	-
chr12	57751206	57751736	ENSG00000135446	CDK4	-		chr1	207752056	207752212	ENSG00000117335	CD46	+		chr16	3065784	3065811	ENSG00000008517	IL32	+		chr12	6868899	6868987	ENSG00000111669	TPI1	+
chr12	92145535	92145846	ENSG00000133639	BTG1	-		chr11	90222954	90223049	ENSG00000110172	CHORDC1	-		chr17	22523681	22523854	ENSG00000256618	None	+		chr12	50427859	50427909	ENSG00000161813	LARP4	+
chr12	120199309	120201110	ENSG00000089157	RPLP0	-		chr19	1269331	1269410	ENSG00000099622	CIRBP	+		chr17	22523978	22524061	ENSG00000256618	None	+		chr12	50427875	50427909	ENSG00000161813	LARP4	+
chr14	24114776	24115293	ENSG00000100897	DCAF11	+		chr10	125110989	125111093	ENSG00000175029	CTBP2	-		chr11	10508653	10508866	ENSG00000255823	None	-		chr12	84892121	84892308	ENSG00000072041	SLC6A15	-
chr14	92039546	92040017	ENSG00000066427	ATXN3	-		chr3	41224020	41224068	ENSG00000168036	CTNNB1	+									chr12	109481682	109481742	ENSG00000151148	UBE3B	+
chr14	92039546	92040017	ENSG00000100815	TRIP11	-		chr19	3969735	3969829	ENSG00000167657	DAPK3	-									chr12	111599035	111599128	ENSG00000204842	ATXN2	-
chr14	94078965	94079747	ENSG00000089737	DDX24	-		chr15	49621079	49621122	ENSG00000104047	DTWD1	+									chr13	44436047	44436095	ENSG00000102804	TSC22D1	-
chr15	75578776	75579315	ENSG00000260269	None	-		chr18	49460397	49460802	ENSG00000141627	DYM	-									chr14	22830187	22830254	ENSG00000172590	MRPL52	+
chr15	75578776	75579315	ENSG00000169410	PTPN9	-		chr14	34539628	34539698	ENSG00000129518	EAPP	-									chr15	72230988	72231072	ENSG00000067225	PKM	-
chr16	9091643	9092044	ENSG00000182831	C16orf72	+		chr1	46718087	46719064	ENSG00000159658	EFCAB14	-									chr16	69121459	69121493	ENSG00000168802	CHTF8	-
chr16	29973867	29974648	ENSG00000149930	TAOK2	+		chr11	125572457	125572527	ENSG00000149547	EI24	+									chr16	74999384	74999671	ENSG00000186187	ZNRF1	+
chr17	1830004	1830093	ENSG00000132383	RPA1	+		chr14	67359996	67360456	ENSG00000134001	EIF2S1	+									chr17	2638106	2638288	ENSG00000007168	PAFAH1B1	+
chr17	7561918	7562263	ENSG00000161956	SENP3	+		chr3	184315165	184315545	ENSG00000114867	EIF4G1	+									chr17	75148664	75148671	ENSG00000189159	JPT1	-
chr17	32927909	32928237	ENSG00000006042	TMEM98	+		chr11	10807295	10807381	ENSG00000110321	EIF4G2	-									chr17	78997623	78997644	ENSG00000171302	CANT1	-
chr17	42562147	42562622	ENSG00000068120	COASY	+		chr10	124706713	124706887	ENSG00000189319	FAM53B	-									chr17	78997840	78997907	ENSG00000171302	CANT1	-
chr18	9334849	9334920	ENSG00000128791	TWSG1	+		chr10	124706713	124706887	ENSG00000258539	None	-									chr18	3253233	3253247	ENSG00000101608	MYL12A	+
chr18	57621707	57621776	ENSG00000134440	NARS1	-		chr2	28392857	28393720	ENSG00000075426	FOSL2	+									chr19	54188509	54188511	ENSG00000125505	MBOAT7	-
chr19	1438400	1438884	ENSG00000115268	RPS15	+		chr18	35654559	35654662	ENSG00000141429	GALNT1	+									chr2	109574602	109574767	ENSG00000186522	SEPTIN10	-
chr19	9827914	9827984	ENSG00000198258	UBL5	+		chr17	75393628	75393765	ENSG00000177885	GRB2	-									chr2	200329431	200329480	ENSG00000196141	SPATS2L	+
chr19	18571878	18572607	ENSG00000221983	UBA52	+		chr1	228141122	228141829	ENSG00000143774	GUK1	+									chr2	235034895	235035002	ENSG00000130147	SH3BP4	+
chr19	35648322	35648403	ENSG00000126267	COX6B1	+		chr22	37805106	37805544	ENSG00000189060	H1-0	+									chr20	58895612	58895649	ENSG00000087460	GNAS	+
chr2	27428317	27428731	ENSG00000115216	NRBP1	+		chr2	241268476	241268541	ENSG00000115677	HDLBP	-									chr3	149872029	149872154	ENSG00000082996	RNF13	+
chr20	31605288	31605387	ENSG00000125968	ID1	+		chr1	20780440	20780540	ENSG00000127483	HP1BP3	-									chr3	149872107	149872154	ENSG00000082996	RNF13	+
chr21	36070023	36070115	ENSG00000159228	CBR1	+		chr20	31605288	31605387	ENSG00000125968	ID1	+									chr3	152300108	152300193	ENSG00000152601	MBNL1	+
chr21	44817968	44818062	ENSG00000184900	SUMO3	-		chr22	38699987	38700667	ENSG00000100221	JOSD1	-									chr3	155080155	155080234	ENSG00000196549	MME	+
chr22	31160210	31160303	ENSG00000138942	RNF185	+		chr20	44186705	44187093	ENSG00000149596	JPH2	-									chr3	155080388	155080466	ENSG00000196549	MME	+
chr22	41621349	41622004	ENSG00000196419	XRCC6	+		chr17	46172143	46172232	ENSG00000120071	KANSL1	-									chr5	74693639	74693704	ENSG00000049860	HEXB	+
chr3	12840237	12841529	ENSG00000144713	RPL32	-		chr1	6026319	6026445	ENSG00000069424	KCNAB2	+									chr5	149525135	149525171	ENSG00000113712	CSNK1A1	-
chr3	41199620	41199742	ENSG00000168036	CTNNB1	+		chr3	37148983	37149038	ENSG00000093167	LRRFIP2	-									chr5	149550075	149550109	ENSG00000113712	CSNK1A1	-
chr3	50327953	50328238	ENSG00000114383	TUSC2	-		chr11	47273826	47273914	ENSG00000110514	MADD	+									chr6	24718669	24718758	ENSG00000112308	C6orf62	-
chr3	98901326	98901695	ENSG00000057019	DCBLD2	-		chr22	39504202	39504534	ENSG00000100335	MIEF1	+									chr6	24718771	24719084	ENSG00000112308	C6orf62	-
chr3	136195113	136196335	ENSG00000174579	MSL2	-		chr1	46594146	46594280	ENSG00000079277	MKNK1	-									chr6	24718781	24719104	ENSG00000112308	C6orf62	-
chr3	148991571	148991640	ENSG00000163754	GYG1	+		chr12	6493136	6493598	ENSG00000111639	MRPL51	-									chr6	63576568	63576880	ENSG00000112245	PTP4A1	+
chr4	6640685	6640755	ENSG00000179010	MRFAP1	+		chr1	228108260	228109004	ENSG00000162910	MRPL55	-									chr7	44799392	44799454	ENSG00000196262	PPIA	+
chr4	55395956	55396189	ENSG00000134851	TMEM165	+		chr22	29603555	29603998	ENSG00000186575	NF2	+									chr7	105040862	105040952	ENSG00000005483	KMT2E	+
chr4	77066164	77066405	ENSG00000118816	CCNI	-		chr19	42302436	42302777	ENSG00000079462	PAFAH1B3	-									chr7	105040875	105040952	ENSG00000005483	KMT2E	+
chr5	138542633	138542936	ENSG00000120705	ETF1	-		chr3	51961240	51961304	ENSG00000090097	PCBP4	-									chr8	11853455	11853479	ENSG00000164733	CTSB	-
chr5	172834337	172834433	ENSG00000113719	ERGIC1	+		chr3	51961240	51961304	ENSG00000272762	None	-									chr8	11864376	11864381	ENSG00000164733	CTSB	-
chr6	33200866	33201245	ENSG00000112473	SLC39A7	+		chr17	67377458	67378154	ENSG00000154217	PITPNC1	+									chr8	30082950	30083035	ENSG00000133872	SARAF	-
chr6	33322861	33322930	ENSG00000204209	DAXX	-		chr15	72231115	72231206	ENSG00000067225	PKM	-									chr9	34458264	34458350	ENSG00000164970	FAM219A	-
chr6	43516807	43516933	ENSG00000137207	YIPF3	-		chr14	60249267	60249677	ENSG00000100614	PPM1A	+									chrX	67544841	67545024	ENSG00000169083	AR	+
chr7	101245004	101245081	ENSG00000214253	FIS1	-		chr17	68514986	68515119	ENSG00000108946	PRKAR1A	+									chrX	67544843	67545026	ENSG00000169083	AR	+
chr8	11853454	11853819	ENSG00000164733	CTSB	-		chr17	68514986	68515119	ENSG00000267009	None	+									chrX	100635570	100635649	ENSG00000000003	TSPAN6	-
chr9	34637219	34637796	ENSG00000147955	SIGMAR1	-		chr1	178725164	178725419	ENSG00000116191	RALGPS2	+									chrX	100635619	100635746	ENSG00000000003	TSPAN6	-
chr9	87726251	87727395	ENSG00000135047	CTSL	+		chr19	19192959	19193100	ENSG00000064490	RFXANK	+									chrX	103685171	103685241	ENSG00000123562	MORF4L2	-
chr9	111896813	111897215	ENSG00000148154	UGCG	+		chr3	49411819	49412202	ENSG00000067560	RHOA	-									chr1	27838699	27838852	ENSG00000117751	PPP1R8	+
chr9	121370187	121370253	ENSG00000148175	STOM	-		chr11	502162	502249	ENSG00000023191	RNH1	-									chr1	51746710	51746740	ENSG00000117859	OSBPL9	+
chrX	71283191	71283721	ENSG00000147140	NONO	+		chr12	46372508	46372867	ENSG00000134294	SLC38A2	-
chrX	103685170	103685260	ENSG00000123562	MORF4L2	-		chr1	153962715	153963475	ENSG00000143570	SLC39A1	-
chr12	64404391	64404804	ENSG00000184575	XPOT	+		chr11	57426172	57426352	ENSG00000134802	SLC43A3	-
chr14	94078965	94079747	ENSG00000089737	DDX24	-		chr19	10984120	10984151	ENSG00000127616	SMARCA4	+
chr16	680223	680684	ENSG00000103266	STUB1	+		chr11	68190076	68190152	ENSG00000110066	KMT5B	-
chr16	680223	680684	ENSG00000102854	MSLN	+		chr16	75647785	75647882	ENSG00000166848	TERF2IP	+
chr17	47189172	47189251	ENSG00000004897	CDC27	-		chr17	78186994	78187233	ENSG00000167900	TK1	-
chr17	75393403	75393765	ENSG00000177885	GRB2	-		chr19	11346007	11346305	ENSG00000105518	TMEM205	-
chr19	1438400	1438884	ENSG00000115268	RPS15	+		chr17	15651609	15651946	ENSG00000221926	TRIM16	-
chr7	26197621	26200784	ENSG00000122566	HNRNPA2B1	-		chr17	15651609	15651946	ENSG00000251537	None	-
chr8	11867253	11868076	ENSG00000164733	CTSB	-		chr17	16380798	16381184	ENSG00000170315	UBB	+
							chr12	69359702	69359972	ENSG00000127337	YEATS4	+
							chr15	80120327	80120344	ENSG00000086666	ZFAND6	+
							chr19	44500274	44500522	ENSG00000167384	ZNF180	-
							chr14	73892026	73892175	ENSG00000119725	ZNF410	+
							chr14	73892026	73892175	ENSG00000258653	None	+
							chr19	37089038	37089118	ENSG00000197050	ZNF420	+
							chr18	58865469	58865579	ENSG00000074657	ZNF532	+
							chr16	3397557	3397744	ENSG00000140987	ZSCAN32	-
